# Supplementary material for: Targeting the Clear Cell Sarcoma Oncogenic Driver Fusion Gene EWSR1::ATF1 by HDAC Inhibition
Source: Cancer Res Commun. 2023 Jul 3;3(7):1152–65. doi: 10.1158/2767-9764.CRC-22-0518 (PMC10317042; doi:10.1158/2767-9764.CRC-22-0518)
Supplement: Supplementary Tables S1-S5 — Supplementary Table S1;List of resources (antibodies, primers, siRNA). Supplementary Table S2;DEG analysis of scRNA-seq data. Supplementary Table S3;Upregulated GO terms of BP. Supplementary Table S4;Downregulated GO terms of BP. Supplementary Table S5;Motif enrichment calculated by FindMotifs tool. [file crc-22-0518-s01.xlsx]

## Sheet: Caption
Supplementary Table S1	List of resources (antibodies, primers, siRNA).
Supplementary Table S2.	DEG analysis of scRNA-seq data.
Supplementary Table S3.	Upregulated GO terms of BP.
Supplementary Table S4.	Downregulated GO terms of BP.
Supplementary Table S5.	Motif enrichment calculated by FindMotifs tool.

## Sheet: Supplementary Table S1.
Supplementary table 1. List of resources.
antibody
Target	product name	Source	Supplier	Concentration/Dilution	RRID
Western blot
cleaved caspase-3	#9664	rabbit monoclonal	Cell Signaling Technology	1:1000	AB_2070042
Acetyl-Histone H3 (Lys9) (C5B11) Rabbit mAb	#9649	rabbit monoclonal	Cell Signaling Technology	1:1000	AB_823528
Acetyl-Histone H3 (Lys27) (D5E4) XP® Rabbit mAb	#8173	rabbit monoclonal	Cell Signaling Technology	1:1000	AB_10949503
Histone H3 (D1H2) XP® Rabbit mAb (HRP Conjugate)	#12648	rabbit monoclonal	Cell Signaling Technology	1:1000	AB_2797978
BRD4 (E2A7X) Rabbit mAb	#13440	rabbit monoclonal	Cell Signaling Technology	1:1000	AB_2687578
β-actin	#4970	rabbit monoclonal	Cell Signaling Technology	1:1000	AB_2223172
MITF	ab12039	mouse monoclonal	Abcam	1:1000	AB_298801
ATF1	ab134104	rabbit monoclonal	Abcam	1:1000	AB_10860127
Sox-10 (A-2)	sc-365692	mouse monoclonal	Santa Cruz	1:1000	AB_10844002
horseradish peroxidase (HRP)-conjugated goat anti-rabbit IgG	#7074	-	Cell Signaling Technology	1:2000	AB_2099233
HRP-conjugatedhorse anti-mouse IgG	#7076	-	Cell Signaling Technology	1:2000	AB_330924
CUT&RUN assay
Acetyl-Histone H3 (Lys9) (C5B11) Rabbit mAb	#9649	rabbit monoclonal	Cell Signaling Technology	1:100	AB_823528
Acetyl-Histone H3 (Lys27) (D5E4) XP® Rabbit mAb	#8173	rabbit monoclonal	Cell Signaling Technology	1:100	AB_10949503
Tri-Methyl-Histone H3 (Lys4) (C42D8) Rabbit mAb	#9751	rabbit monoclonal	Cell Signaling Technology	1:100	AB_2616028
BRD4 (E2A7X) Rabbit mAb	#13440	rabbit monoclonal	Cell Signaling Technology	1:100	AB_2687578
Sox-10 (A-2)	sc-365692x	mouse monoclonal	Santa Cruz	1:100	AB_10844002
Primer list
Name	Sense primer (5′- to 3′)			Antisense primer (5′- to 3′)
primers for qPCR
EWS-ATF1(type1,3)	TTGATCGTGGAGGCATGAGC			TGACAGCAGCAGAAACTCCAG
EWS-ATF1(type2)	CCTACAGCCAAGCTCCAAGTC			GCCTGGACTTGCCAACTGTA
GAPDH	GTCTCCTCTGACTTCAACAGCG			ACCACCCTGTTGCTGTAGCCAA
SOX10	AGGCTGCTGAACGAAAGTGAC			TGGTACTTGTAGTCCGGGTGG3
primers for CUT&RUN
-331 to -258	GCAGTTGTTCTAGTCCGGGT			TGAAGAGTCGGCCCTGCA
-144 to -83	GCTATTTTGGCCCGAGTGTC			CCGCAACTCTTGTCCCAGTC
+179 to +252	AAGACTGAGTGGAGTTGCCG			AGGAATGCGGATCCCCGA
primers for reporter assay
fragment DNA	TTTGGTACCAATGAGGGATGATTAAAGGGCCT			CCCGCTAGCGTTCCCCTGGTTTCTCAGGAAAC
siRNA
name	Target Name	siRNAdesign
siEWS-ATF1-1	EWS-ATF1	GACGCGGUGGAAUGGGAAAdTdT
siEWS-ATF1-2	EWS-ATF1	GCGGUGGAAUGGGAAAAAUdTdT
siSOX10	SOX10	(#s13309,Thermo Fisher)
nontargeting negative control siRNA	-	(#4390844,Thermo Fisher)

## Sheet: Supplementary Table S2.
Supplementary Table S2. DEG analysis of scRNA-seq data.						P value was set as < 0.05 and log2FC was at least > 0.5. DEG data
	p_val	avg_log2FC	pct.1	pct.2	p_val_adj	cluster	gene
TEX41	0	2.51647	0.939	0.286	0	Control	TEX41
NCKAP5	0	2.2956	0.997	0.757	0	Control	NCKAP5
DCT	0	2.19442	0.998	0.76	0	Control	DCT
NLGN1	0	2.0017	0.997	0.925	0	Control	NLGN1
ITGB8	0	1.98902	0.983	0.542	0	Control	ITGB8
LRMDA	0	1.94759	0.979	0.696	0	Control	LRMDA
TRMT11	0	1.90415	0.961	0.509	0	Control	TRMT11
INPP4B	0	1.7882	0.992	0.837	0	Control	INPP4B
GRM1	0	1.7879	0.976	0.54	0	Control	GRM1
CACNA1C	0	1.71895	0.909	0.331	0	Control	CACNA1C
TYRP1	0	1.70182	0.996	0.845	0	Control	TYRP1
CCDC171	0	1.69017	0.867	0.394	0	Control	CCDC171
PVT1	0	1.66395	0.943	0.478	0	Control	PVT1
LINC02099	0	1.66273	0.93	0.62	0	Control	LINC02099
WARS	0	1.624	0.992	0.754	0	Control	WARS
GYPC	0	1.60506	0.956	0.355	0	Control	GYPC
LINC01060	0	1.58883	0.98	0.712	0	Control	LINC01060
NSD2	0	1.55768	0.967	0.509	0	Control	NSD2
PARP8	0	1.49064	0.958	0.537	0	Control	PARP8
DLGAP1	0	1.488	0.996	0.937	0	Control	DLGAP1
TOX	0	1.47554	0.936	0.687	0	Control	TOX
MIR924HG	0	1.40213	0.757	0.417	0	Control	MIR924HG
ROBO2	0	1.36299	0.995	0.972	0	Control	ROBO2
MLANA	0	1.35591	0.942	0.546	0	Control	MLANA
BNC2	0	1.35332	0.914	0.566	0	Control	BNC2
PDE4D	0	1.33437	0.998	0.978	0	Control	PDE4D
NPM1	0	1.33224	0.996	0.866	0	Control	NPM1
CENPF	0	1.32194	0.97	0.721	0	Control	CENPF
CD44	0	1.3213	0.978	0.635	0	Control	CD44
FBXL7	0	1.31771	0.997	0.953	0	Control	FBXL7
KCNQ5	0	1.31744	0.977	0.883	0	Control	KCNQ5
KPNB1	0	1.29222	0.99	0.801	0	Control	KPNB1
TBC1D16	0	1.29208	0.986	0.776	0	Control	TBC1D16
GPR143	0	1.28301	0.905	0.232	0	Control	GPR143
AC110285.1	0	1.27701	0.837	0.086	0	Control	AC110285.1
TUBA1B	0	1.25289	0.984	0.704	0	Control	TUBA1B
DLGAP2	0	1.2355	0.962	0.681	0	Control	DLGAP2
NUCKS1	0	1.22238	0.974	0.698	0	Control	NUCKS1
PBRM1	0	1.21901	0.943	0.605	0	Control	PBRM1
OSBPL1A	0	1.211	0.942	0.536	0	Control	OSBPL1A
RPL22L1	0	1.20513	0.986	0.733	0	Control	RPL22L1
KIAA1549L	0	1.19782	0.92	0.518	0	Control	KIAA1549L
ANP32B	0	1.1978	0.919	0.385	0	Control	ANP32B
EIF4A1	0	1.19574	0.991	0.804	0	Control	EIF4A1
DCLK1	0	1.18363	0.827	0.439	0	Control	DCLK1
STK32B	0	1.17715	0.813	0.231	0	Control	STK32B
H2AFZ	0	1.17156	0.996	0.914	0	Control	H2AFZ
MOXD1	0	1.15306	0.964	0.82	0	Control	MOXD1
SLC26A4	0	1.1521	0.735	0.173	0	Control	SLC26A4
ANKS1B	0	1.1494	0.951	0.682	0	Control	ANKS1B
NCL	0	1.14743	0.996	0.955	0	Control	NCL
EMP3	0	1.13614	0.899	0.378	0	Control	EMP3
LHFPL3-AS1	0	1.12682	0.855	0.621	0	Control	LHFPL3-AS1
CHSY3	0	1.11053	0.943	0.762	0	Control	CHSY3
HSP90AB1	0	1.10891	1	0.996	0	Control	HSP90AB1
BACE2	0	1.10294	0.971	0.718	0	Control	BACE2
EGLN3	0	1.10255	0.942	0.646	0	Control	EGLN3
SLC43A3	0	1.10246	0.814	0.205	0	Control	SLC43A3
RPTOR	0	1.10059	0.929	0.531	0	Control	RPTOR
AL139383.1	0	1.0959	0.892	0.647	0	Control	AL139383.1
MERTK	0	1.09001	0.931	0.605	0	Control	MERTK
R3HCC1L	0	1.08782	0.926	0.623	0	Control	R3HCC1L
CUX1	0	1.07543	0.987	0.845	0	Control	CUX1
TMEM117	0	1.0737	0.878	0.449	0	Control	TMEM117
LDHA	0	1.07079	0.951	0.59	0	Control	LDHA
ZFYVE16	0	1.05771	0.999	0.964	0	Control	ZFYVE16
SET	0	1.05644	0.948	0.626	0	Control	SET
SGCD	0	1.05152	0.836	0.371	0	Control	SGCD
LIMS1	0	1.0513	0.956	0.69	0	Control	LIMS1
NSD1	0	1.04939	0.834	0.236	0	Control	NSD1
MET	0	1.04642	0.963	0.767	0	Control	MET
AP000676.5	0	1.04307	0.727	0.175	0	Control	AP000676.5
TUBB	0	1.04106	0.977	0.792	0	Control	TUBB
MDGA2	0	1.04003	0.974	0.856	0	Control	MDGA2
ARID1B	0	1.03739	0.97	0.84	0	Control	ARID1B
PRKG1	0	1.03226	0.993	0.964	0	Control	PRKG1
SERINC5	0	1.02665	0.928	0.577	0	Control	SERINC5
CLIP4	0	1.0244	0.867	0.484	0	Control	CLIP4
MSI2	0	1.01794	0.953	0.676	0	Control	MSI2
ZHX2	0	1.00573	0.774	0.304	0	Control	ZHX2
HNRNPA2B1	0	0.995386	0.983	0.845	0	Control	HNRNPA2B1
SPCS2	0	0.990806	0.98	0.815	0	Control	SPCS2
XIST	0	0.986023	0.706	0.571	0	Control	XIST
FASTKD2	0	0.98199	0.881	0.401	0	Control	FASTKD2
HSPA8	0	0.973968	0.995	0.922	0	Control	HSPA8
LDLRAD3	0	0.972444	0.893	0.503	0	Control	LDLRAD3
SSU72	0	0.970145	0.955	0.683	0	Control	SSU72
PDE1C	0	0.968592	0.952	0.845	0	Control	PDE1C
CABLES1	0	0.965944	0.81	0.284	0	Control	CABLES1
AL133538.1	0	0.963968	0.68	0.018	0	Control	AL133538.1
CIT	0	0.960405	0.877	0.501	0	Control	CIT
GAB2	0	0.952746	0.965	0.814	0	Control	GAB2
NHSL1	0	0.948615	0.903	0.595	0	Control	NHSL1
RAB38	0	0.945989	0.808	0.281	0	Control	RAB38
SLCO5A1	0	0.943917	0.76	0.376	0	Control	SLCO5A1
IFI16	0	0.940068	0.87	0.441	0	Control	IFI16
HNRNPM	0	0.935527	0.936	0.622	0	Control	HNRNPM
PFN1	0	0.933911	0.98	0.783	0	Control	PFN1
ZNF536	0	0.933411	0.926	0.752	0	Control	ZNF536
TTC12	0	0.929398	0.511	0.159	0	Control	TTC12
MTHFD1L	0	0.929309	0.921	0.676	0	Control	MTHFD1L
MYO10	0	0.924847	0.984	0.899	0	Control	MYO10
GPHN	0	0.917784	0.95	0.89	0	Control	GPHN
MIR3681HG	0	0.914869	0.727	0.278	0	Control	MIR3681HG
DIP2B	0	0.914335	0.952	0.734	0	Control	DIP2B
LINC01502	0	0.912733	0.581	0.028	0	Control	LINC01502
BPTF	0	0.90993	0.993	0.925	0	Control	BPTF
N4BP2L2	0	0.909031	0.986	0.889	0	Control	N4BP2L2
RAN	0	0.905497	0.969	0.756	0	Control	RAN
CANX	0	0.905334	0.994	0.947	0	Control	CANX
PHACTR1	0	0.904228	0.975	0.801	0	Control	PHACTR1
RBM39	0	0.904014	0.976	0.81	0	Control	RBM39
CHST11	0	0.900552	0.877	0.574	0	Control	CHST11
ARPC1B	0	0.900331	0.961	0.723	0	Control	ARPC1B
IGF2BP3	0	0.89739	0.99	0.901	0	Control	IGF2BP3
SFMBT2	0	0.893147	0.924	0.721	0	Control	SFMBT2
HNRNPU	0	0.891784	0.977	0.84	0	Control	HNRNPU
ONECUT1	0	0.89018	0.891	0.586	0	Control	ONECUT1
TACC1	0	0.889878	0.974	0.806	0	Control	TACC1
ADGRG6	0	0.883323	0.926	0.655	0	Control	ADGRG6
SLC25A13	0	0.882751	0.941	0.7	0	Control	SLC25A13
LINC01151	0	0.88238	0.485	0.21	0	Control	LINC01151
BRIP1	0	0.881169	0.794	0.581	0	Control	BRIP1
CLEC12B	0	0.881114	0.712	0.076	0	Control	CLEC12B
MITF	0	0.881052	0.978	0.807	0	Control	MITF
DIAPH2	0	0.878573	0.934	0.757	0	Control	DIAPH2
GTF2I	0	0.87854	0.965	0.743	0	Control	GTF2I
IL6R	0	0.876171	0.707	0.144	0	Control	IL6R
NNT	0	0.875822	0.856	0.535	0	Control	NNT
PTMA	0	0.86699	1	0.987	0	Control	PTMA
HSPE1	0	0.862715	0.998	0.938	0	Control	HSPE1
FGFR1	0	0.86017	0.982	0.866	0	Control	FGFR1
SLC24A3	0	0.856967	0.807	0.449	0	Control	SLC24A3
AC009495.1	0	0.854318	0.575	0.039	0	Control	AC009495.1
GALNT2	0	0.853603	0.987	0.906	0	Control	GALNT2
CYSLTR2	0	0.853227	0.538	0.032	0	Control	CYSLTR2
TYMS	0	0.852916	0.759	0.242	0	Control	TYMS
DDX5	0	0.852905	0.995	0.918	0	Control	DDX5
AL136018.1	0	0.850187	0.728	0.185	0	Control	AL136018.1
HNRNPAB	0	0.848777	0.801	0.304	0	Control	HNRNPAB
MAD1L1	0	0.845832	0.889	0.534	0	Control	MAD1L1
MGST1	0	0.845805	0.761	0.274	0	Control	MGST1
TRAF3IP2-AS1	0	0.842443	0.736	0.26	0	Control	TRAF3IP2-AS1
SYNCRIP	0	0.839041	0.907	0.585	0	Control	SYNCRIP
EIF4G1	0	0.838922	0.888	0.542	0	Control	EIF4G1
GTF2F2	0	0.83832	0.949	0.805	0	Control	GTF2F2
PTPRG	0	0.837748	0.904	0.62	0	Control	PTPRG
SMARCC1	0	0.837379	0.926	0.632	0	Control	SMARCC1
LHFPL2	0	0.834692	0.858	0.46	0	Control	LHFPL2
STAG2	0	0.832137	0.836	0.412	0	Control	STAG2
SENP6	0	0.829961	0.876	0.495	0	Control	SENP6
IL12RB2	0	0.826744	0.762	0.242	0	Control	IL12RB2
MKI67	0	0.826261	0.735	0.437	0	Control	MKI67
ADAMTS2	0	0.825026	0.697	0.258	0	Control	ADAMTS2
CHCHD10	0	0.820455	0.879	0.505	0	Control	CHCHD10
HMGB1	0	0.81929	0.995	0.918	0	Control	HMGB1
NASP	0	0.819098	0.864	0.519	0	Control	NASP
ENO1	0	0.817618	0.93	0.642	0	Control	ENO1
SPART-AS1	0	0.81672	0.683	0.183	0	Control	SPART-AS1
TCERG1	0	0.813726	0.878	0.533	0	Control	TCERG1
KYNU	0	0.812828	0.982	0.85	0	Control	KYNU
AC008591.1	0	0.812804	0.474	0.118	0	Control	AC008591.1
PDS5A	0	0.811714	0.905	0.599	0	Control	PDS5A
HSPA5	0	0.81159	0.973	0.856	0	Control	HSPA5
SRSF7	0	0.808124	0.842	0.4	0	Control	SRSF7
XPO1	0	0.807123	0.958	0.767	0	Control	XPO1
LINC01443	0	0.805596	0.787	0.285	0	Control	LINC01443
CELF2	0	0.802149	0.982	0.88	0	Control	CELF2
ITPKB	0	0.802111	0.669	0.118	0	Control	ITPKB
CPQ	0	0.801557	0.82	0.436	0	Control	CPQ
PLOD3	0	0.800366	0.932	0.663	0	Control	PLOD3
FUS	0	0.799254	0.956	0.756	0	Control	FUS
TNRC6C	0	0.796761	0.996	0.988	0	Control	TNRC6C
DHRSX	0	0.790565	0.727	0.247	0	Control	DHRSX
LYST	0	0.786791	0.984	0.943	0	Control	LYST
PSMA7	0	0.78349	0.999	0.978	0	Control	PSMA7
CCT5	0	0.783183	0.976	0.843	0	Control	CCT5
TNS3	0	0.780435	0.685	0.152	0	Control	TNS3
MIR3142HG	0	0.77929	0.669	0.148	0	Control	MIR3142HG
SEPTIN9	0	0.775906	0.987	0.885	0	Control	SEPTIN9
DDX21	0	0.775209	0.869	0.533	0	Control	DDX21
NAV2	0	0.774587	0.999	0.99	0	Control	NAV2
METTL16	0	0.774142	0.888	0.584	0	Control	METTL16
STAG1	0	0.771822	0.883	0.643	0	Control	STAG1
MCM7	0	0.769219	0.775	0.37	0	Control	MCM7
SHTN1	0	0.769031	0.88	0.715	0	Control	SHTN1
AC211433.1	0	0.768354	0.683	0.281	0	Control	AC211433.1
UTP20	0	0.766162	0.833	0.474	0	Control	UTP20
CCDC43	0	0.764287	0.76	0.3	0	Control	CCDC43
SFPQ	0	0.761851	0.929	0.681	0	Control	SFPQ
PUM3	0	0.760855	0.943	0.75	0	Control	PUM3
SLC1A3	0	0.760559	0.71	0.31	0	Control	SLC1A3
MYO5A	0	0.760192	0.849	0.584	0	Control	MYO5A
NDUFS6	0	0.758491	0.927	0.646	0	Control	NDUFS6
RBMX	0	0.757723	0.804	0.354	0	Control	RBMX
NME1	0	0.755569	0.987	0.883	0	Control	NME1
C1QBP	0	0.755505	0.91	0.623	0	Control	C1QBP
MRPL12	0	0.755465	0.875	0.539	0	Control	MRPL12
PON2	0	0.755245	0.885	0.558	0	Control	PON2
ASAP1	0	0.753369	0.965	0.832	0	Control	ASAP1
CHKA	0	0.753263	0.911	0.664	0	Control	CHKA
ANKRD30B	0	0.752802	0.694	0.205	0	Control	ANKRD30B
SMC1A	0	0.752768	0.854	0.537	0	Control	SMC1A
KCNS3	0	0.752503	0.754	0.34	0	Control	KCNS3
DDX17	0	0.74946	0.937	0.696	0	Control	DDX17
SELENOH	0	0.748557	0.94	0.701	0	Control	SELENOH
RHOJ	0	0.7475	0.687	0.217	0	Control	RHOJ
CDK2AP1	0	0.745803	0.74	0.257	0	Control	CDK2AP1
AC008771.1	0	0.745027	0.913	0.664	0	Control	AC008771.1
WDR43	0	0.743116	0.825	0.468	0	Control	WDR43
ARMC4	0	0.742566	0.603	0.142	0	Control	ARMC4
CENPP	0	0.740778	0.819	0.488	0	Control	CENPP
PSMB5	0	0.739791	0.862	0.507	0	Control	PSMB5
FRMD4A	0	0.738562	0.976	0.747	0	Control	FRMD4A
E2F3	0	0.73788	0.821	0.445	0	Control	E2F3
SCMH1	0	0.737202	0.865	0.589	0	Control	SCMH1
CHSY1	0	0.736545	0.888	0.643	0	Control	CHSY1
BMPR1B	0	0.73612	0.713	0.295	0	Control	BMPR1B
RNF144A	0	0.733871	0.939	0.734	0	Control	RNF144A
RPL10	0	0.733736	1	0.997	0	Control	RPL10
FASN	0	0.733374	0.776	0.361	0	Control	FASN
LINC00499	0	0.732104	0.505	0.034	0	Control	LINC00499
HDAC4	0	0.731635	0.96	0.805	0	Control	HDAC4
SPHK1	0	0.731283	0.853	0.514	0	Control	SPHK1
PTPN13	0	0.729886	0.945	0.764	0	Control	PTPN13
ZFR	0	0.729062	0.952	0.771	0	Control	ZFR
DHX9	0	0.729054	0.928	0.699	0	Control	DHX9
CDKAL1	0	0.727819	0.889	0.667	0	Control	CDKAL1
ZNF827	0	0.72714	0.722	0.283	0	Control	ZNF827
XRCC5	0	0.726749	0.997	0.979	0	Control	XRCC5
ZFX	0	0.725811	0.679	0.2	0	Control	ZFX
CYP27A1	0	0.725704	0.709	0.208	0	Control	CYP27A1
ADNP	0	0.725082	0.905	0.625	0	Control	ADNP
SETDB2	0	0.722967	0.733	0.325	0	Control	SETDB2
SRSF3	0	0.720092	0.858	0.481	0	Control	SRSF3
CSDE1	0	0.718875	0.898	0.614	0	Control	CSDE1
SUCLG2	0	0.718763	0.774	0.374	0	Control	SUCLG2
MRTFB	0	0.718406	0.902	0.632	0	Control	MRTFB
NRP2	0	0.718131	0.877	0.569	0	Control	NRP2
MIF	0	0.716559	0.992	0.91	0	Control	MIF
SLC4A7	0	0.716278	0.878	0.619	0	Control	SLC4A7
TRIP12	0	0.714049	0.973	0.843	0	Control	TRIP12
ANTXR1	0	0.713814	0.834	0.506	0	Control	ANTXR1
ILKAP	0	0.712757	0.888	0.602	0	Control	ILKAP
CHD3	0	0.711097	0.772	0.343	0	Control	CHD3
ARHGEF10	0	0.710444	0.96	0.829	0	Control	ARHGEF10
LARP1	0	0.710376	0.913	0.642	0	Control	LARP1
SRRM2	0	0.707277	0.92	0.668	0	Control	SRRM2
SHLD2	0	0.707092	0.781	0.377	0	Control	SHLD2
ATXN10	0	0.706841	0.869	0.539	0	Control	ATXN10
UNK	0	0.706686	0.806	0.417	0	Control	UNK
SOX6	0	0.705989	0.912	0.793	0	Control	SOX6
QPCT	0	0.70481	0.94	0.731	0	Control	QPCT
HEG1	0	0.70387	0.78	0.454	0	Control	HEG1
JMJD1C	0	0.70369	0.975	0.877	0	Control	JMJD1C
PAICS	0	0.703448	0.834	0.491	0	Control	PAICS
OCIAD2	0	0.70245	0.809	0.425	0	Control	OCIAD2
PRKCE	0	0.702306	0.845	0.567	0	Control	PRKCE
TMEM87A	0	0.701268	0.812	0.442	0	Control	TMEM87A
AC118549.1	0	0.699642	0.868	0.576	0	Control	AC118549.1
STEAP1B	0	0.69705	0.765	0.323	0	Control	STEAP1B
LINC00513	0	0.696885	0.841	0.515	0	Control	LINC00513
MDN1	0	0.695967	0.826	0.482	0	Control	MDN1
KAT6B	0	0.69518	0.743	0.355	0	Control	KAT6B
TGFBI	0	0.693924	0.807	0.562	0	Control	TGFBI
ECPAS	0	0.693893	0.67	0.181	0	Control	ECPAS
RCN1	0	0.692886	0.754	0.315	0	Control	RCN1
PLP1	0	0.692624	0.829	0.458	0	Control	PLP1
RIF1	0	0.6912	0.951	0.798	0	Control	RIF1
KPNA2	0	0.688047	0.945	0.806	0	Control	KPNA2
LARS	0	0.687099	0.894	0.629	0	Control	LARS
GFRA1	0	0.686564	0.619	0.265	0	Control	GFRA1
LAPTM4B	0	0.685751	0.975	0.858	0	Control	LAPTM4B
ILF3	0	0.685718	0.835	0.486	0	Control	ILF3
CUL1	0	0.685339	0.878	0.584	0	Control	CUL1
SMURF1	0	0.68506	0.942	0.79	0	Control	SMURF1
FNBP4	0	0.684473	0.836	0.491	0	Control	FNBP4
ERBB3	0	0.684254	0.718	0.279	0	Control	ERBB3
RAB27A	0	0.683837	0.685	0.274	0	Control	RAB27A
SSH2	0	0.682983	0.968	0.88	0	Control	SSH2
METTL8	0	0.681455	0.723	0.301	0	Control	METTL8
SNX29	0	0.68029	0.969	0.908	0	Control	SNX29
PAPSS2	0	0.68009	0.658	0.228	0	Control	PAPSS2
PPIB	0	0.678927	0.98	0.897	0	Control	PPIB
PBK	0	0.677731	0.746	0.379	0	Control	PBK
EIF3A	0	0.676949	0.971	0.86	0	Control	EIF3A
MLLT10	0	0.675014	0.887	0.638	0	Control	MLLT10
FARP2	0	0.673492	0.935	0.765	0	Control	FARP2
SCD	0	0.671928	0.928	0.736	0	Control	SCD
CXCL12	0	0.671365	0.736	0.349	0	Control	CXCL12
SLC11A2	0	0.670373	0.744	0.323	0	Control	SLC11A2
GPAT4	0	0.669535	0.883	0.603	0	Control	GPAT4
CCT3	0	0.668763	0.99	0.931	0	Control	CCT3
PPP1R14B	0	0.668566	0.731	0.292	0	Control	PPP1R14B
CNPY2	0	0.668365	0.929	0.707	0	Control	CNPY2
TMPO	0	0.668183	0.791	0.506	0	Control	TMPO
DNMT1	0	0.668076	0.882	0.587	0	Control	DNMT1
DIAPH3	0	0.667536	0.728	0.449	0	Control	DIAPH3
SNAI2	0	0.666742	0.583	0.074	0	Control	SNAI2
RSF1	0	0.663662	0.912	0.678	0	Control	RSF1
WDFY1	0	0.663589	0.812	0.507	0	Control	WDFY1
AMER2	0	0.662509	0.725	0.351	0	Control	AMER2
GNB1	0	0.661593	0.87	0.597	0	Control	GNB1
GSTO1	0	0.66032	0.858	0.559	0	Control	GSTO1
MPC1	0	0.660211	0.938	0.781	0	Control	MPC1
FEN1	0	0.660124	0.802	0.483	0	Control	FEN1
LUC7L2	0	0.659819	0.861	0.566	0	Control	LUC7L2
ADGRA3	0	0.658033	0.787	0.458	0	Control	ADGRA3
ATIC	0	0.657917	0.779	0.403	0	Control	ATIC
TMX2	0	0.657824	0.886	0.615	0	Control	TMX2
DTYMK	0	0.657436	0.751	0.349	0	Control	DTYMK
FMN1	0	0.65519	0.977	0.877	0	Control	FMN1
PHF14	0	0.653219	0.954	0.801	0	Control	PHF14
LSM7	0	0.653116	0.798	0.409	0	Control	LSM7
PUS7	0	0.652937	0.711	0.323	0	Control	PUS7
ITGA9	0	0.652284	0.613	0.189	0	Control	ITGA9
GULP1	0	0.651773	0.901	0.716	0	Control	GULP1
SESTD1	0	0.6517	0.928	0.779	0	Control	SESTD1
GTF3C6	0	0.651538	0.583	0.049	0	Control	GTF3C6
PRMT1	0	0.650161	0.772	0.379	0	Control	PRMT1
TIMP2	0	0.648888	0.956	0.802	0	Control	TIMP2
HNRNPK	0	0.646936	0.937	0.74	0	Control	HNRNPK
CSE1L	0	0.646914	0.85	0.537	0	Control	CSE1L
ABCA13	0	0.645086	0.555	0.147	0	Control	ABCA13
ACACA	0	0.644994	0.885	0.675	0	Control	ACACA
SERPINH1	0	0.644695	0.576	0.06	0	Control	SERPINH1
ATL3	0	0.644659	0.758	0.376	0	Control	ATL3
BAZ1B	0	0.644363	0.927	0.727	0	Control	BAZ1B
DIP2C	0	0.64427	0.997	0.981	0	Control	DIP2C
SEMA5A	0	0.642325	0.875	0.747	0	Control	SEMA5A
ETV6	0	0.642136	0.765	0.475	0	Control	ETV6
EIF4G2	0	0.641679	0.89	0.631	0	Control	EIF4G2
DNPH1	0	0.64099	0.717	0.285	0	Control	DNPH1
SH3PXD2B	0	0.640826	0.926	0.726	0	Control	SH3PXD2B
POLQ	0	0.640591	0.635	0.32	0	Control	POLQ
ESR1	0	0.640334	0.558	0.1	0	Control	ESR1
RTTN	0	0.640188	0.918	0.816	0	Control	RTTN
PRRC2B	0	0.640075	0.839	0.515	0	Control	PRRC2B
SP100	0	0.63988	0.663	0.211	0	Control	SP100
MTDH	0	0.63963	0.998	0.984	0	Control	MTDH
TM9SF3	0	0.636817	0.894	0.639	0	Control	TM9SF3
ST6GALNAC2	0	0.636164	0.618	0.187	0	Control	ST6GALNAC2
PPFIA1	0	0.635543	0.964	0.875	0	Control	PPFIA1
TMEM258	0	0.634936	0.859	0.551	0	Control	TMEM258
KIF5B	0	0.634581	0.944	0.76	0	Control	KIF5B
COL19A1	0	0.634454	0.553	0.199	0	Control	COL19A1
NME2	0	0.633885	1	0.998	0	Control	NME2
IGDCC4	0	0.633787	0.566	0.071	0	Control	IGDCC4
BAZ2B	0	0.631839	0.898	0.723	0	Control	BAZ2B
ARHGAP24	0	0.631382	0.538	0.227	0	Control	ARHGAP24
NCOA2	0	0.63021	0.849	0.585	0	Control	NCOA2
OCIAD1	0	0.630175	0.94	0.766	0	Control	OCIAD1
AC004889.1	0	0.629242	0.647	0.198	0	Control	AC004889.1
MCM3	0	0.628111	0.755	0.43	0	Control	MCM3
CRTAP	0	0.627299	0.802	0.455	0	Control	CRTAP
SNRPE	0	0.627239	0.855	0.525	0	Control	SNRPE
FARP1	0	0.626238	0.962	0.836	0	Control	FARP1
DANCR	0	0.626207	0.71	0.282	0	Control	DANCR
ANKRD17	0	0.625642	0.987	0.922	0	Control	ANKRD17
SSRP1	0	0.62561	0.835	0.535	0	Control	SSRP1
PA2G4	0	0.625534	0.894	0.654	0	Control	PA2G4
TCF25	0	0.625406	0.836	0.518	0	Control	TCF25
SLC16A6	0	0.625172	0.555	0.178	0	Control	SLC16A6
LNPEP	0	0.622639	0.826	0.549	0	Control	LNPEP
HSPD1	0	0.622608	1	0.993	0	Control	HSPD1
ANK3	0	0.622511	0.746	0.467	0	Control	ANK3
PTRH2	0	0.622002	0.934	0.77	0	Control	PTRH2
CYTH3	0	0.621257	0.806	0.526	0	Control	CYTH3
DNAJA1	0	0.621185	0.961	0.828	0	Control	DNAJA1
CEP170	0	0.621126	0.948	0.81	0	Control	CEP170
CCDC137	0	0.621061	0.719	0.319	0	Control	CCDC137
NPAS2	0	0.620828	0.753	0.436	0	Control	NPAS2
IGF2BP2	0	0.620085	0.853	0.627	0	Control	IGF2BP2
GALNT3	0	0.615821	0.472	0.016	0	Control	GALNT3
C1orf43	0	0.615669	0.81	0.473	0	Control	C1orf43
CENPK	0	0.615626	0.705	0.376	0	Control	CENPK
SLC15A4	0	0.615221	0.858	0.594	0	Control	SLC15A4
CDK4	0	0.615189	0.728	0.321	0	Control	CDK4
CYBA	0	0.614655	0.96	0.846	0	Control	CYBA
ZMYND8	0	0.613251	0.691	0.277	0	Control	ZMYND8
TSPO	0	0.613009	0.898	0.66	0	Control	TSPO
BRCA2	0	0.612725	0.724	0.38	0	Control	BRCA2
PTPN9	0	0.612117	0.682	0.286	0	Control	PTPN9
SSH1	0	0.611334	0.789	0.504	0	Control	SSH1
URI1	0	0.610523	0.977	0.874	0	Control	URI1
PUM2	0	0.609797	0.932	0.756	0	Control	PUM2
CCT6A	0	0.608736	0.97	0.851	0	Control	CCT6A
HINT1	0	0.6076	0.989	0.916	0	Control	HINT1
TLK1	0	0.606773	0.818	0.54	0	Control	TLK1
TIAM2	0	0.606375	0.817	0.543	0	Control	TIAM2
TXN	0	0.605686	0.941	0.758	0	Control	TXN
ASAH1	0	0.605522	0.929	0.806	0	Control	ASAH1
PNN	0	0.60496	0.812	0.498	0	Control	PNN
YWHAE	0	0.604842	0.938	0.761	0	Control	YWHAE
MAML2	0	0.604669	0.61	0.305	0	Control	MAML2
HNMT	0	0.604274	0.611	0.174	0	Control	HNMT
POP1	0	0.603713	0.705	0.317	0	Control	POP1
SOCS6	0	0.601271	0.713	0.361	0	Control	SOCS6
ZEB2	0	0.60088	0.942	0.821	0	Control	ZEB2
EIF5A	0	0.597919	0.866	0.58	0	Control	EIF5A
TTYH3	0	0.597359	0.708	0.33	0	Control	TTYH3
HSPB1	0	0.596543	0.963	0.833	0	Control	HSPB1
HNRNPDL	0	0.59648	0.824	0.527	0	Control	HNRNPDL
SPART	0	0.594524	0.787	0.454	0	Control	SPART
HNRNPA3	0	0.594233	0.937	0.759	0	Control	HNRNPA3
FUBP1	0	0.593748	0.797	0.472	0	Control	FUBP1
HNRNPH1	0	0.592959	0.867	0.607	0	Control	HNRNPH1
EVA1C	0	0.592915	0.87	0.615	0	Control	EVA1C
MIR99AHG	0	0.59245	0.715	0.458	0	Control	MIR99AHG
FCRLA	0	0.590878	0.807	0.581	0	Control	FCRLA
QKI	0	0.589405	0.967	0.886	0	Control	QKI
AL008633.1	0	0.588936	0.587	0.286	0	Control	AL008633.1
SLC25A5	0	0.588326	0.845	0.548	0	Control	SLC25A5
RPL7L1	0	0.587846	0.719	0.35	0	Control	RPL7L1
LMNB1	0	0.587569	0.598	0.218	0	Control	LMNB1
TFRC	0	0.586957	0.81	0.506	0	Control	TFRC
AL157871.4	0	0.586311	0.477	0.122	0	Control	AL157871.4
GPI	0	0.585105	0.782	0.442	0	Control	GPI
IPO7	0	0.584238	0.893	0.666	0	Control	IPO7
FAM210B	0	0.582778	0.906	0.728	0	Control	FAM210B
TMEM33	0	0.582493	0.89	0.696	0	Control	TMEM33
QSER1	0	0.582277	0.742	0.401	0	Control	QSER1
ZNF704	0	0.581861	0.752	0.521	0	Control	ZNF704
SLTM	0	0.581323	0.843	0.57	0	Control	SLTM
TIMM13	0	0.58119	0.679	0.273	0	Control	TIMM13
PTPRJ	0	0.580696	0.77	0.465	0	Control	PTPRJ
NCOR2	0	0.580634	0.825	0.52	0	Control	NCOR2
IKBIP	0	0.579231	0.726	0.378	0	Control	IKBIP
GJC1	0	0.578997	0.775	0.482	0	Control	GJC1
CPNE8	0	0.578995	0.724	0.376	0	Control	CPNE8
HES6	0	0.578788	0.591	0.143	0	Control	HES6
NUFIP2	0	0.578081	0.782	0.474	0	Control	NUFIP2
ACBD6	0	0.577865	0.926	0.763	0	Control	ACBD6
PLPP2	0	0.577388	0.694	0.312	0	Control	PLPP2
ADSS	0	0.576904	0.707	0.333	0	Control	ADSS
UTRN	0	0.576274	0.865	0.696	0	Control	UTRN
RFTN1	0	0.576238	0.569	0.173	0	Control	RFTN1
EEF1B2	0	0.57499	0.995	0.962	0	Control	EEF1B2
SRI	0	0.574779	0.835	0.545	0	Control	SRI
ANKRD11	0	0.574622	0.965	0.845	0	Control	ANKRD11
PERP	0	0.573593	0.842	0.576	0	Control	PERP
NDUFAF8	0	0.573193	0.866	0.604	0	Control	NDUFAF8
ZNF644	0	0.572083	0.889	0.667	0	Control	ZNF644
NOP58	0	0.571866	0.893	0.683	0	Control	NOP58
HNRNPH3	0	0.571592	0.67	0.262	0	Control	HNRNPH3
DOCK10	0	0.571466	0.726	0.445	0	Control	DOCK10
HTR2B	0	0.571331	0.486	0.042	0	Control	HTR2B
SMARCA4	0	0.571197	0.876	0.625	0	Control	SMARCA4
ATM	0	0.570954	0.762	0.46	0	Control	ATM
AC016831.7	0	0.57045	0.707	0.348	0	Control	AC016831.7
SNX9	0	0.570086	0.814	0.557	0	Control	SNX9
XRCC6	0	0.569492	0.92	0.73	0	Control	XRCC6
AURKA	0	0.569238	0.572	0.248	0	Control	AURKA
PARVB	0	0.569014	0.622	0.195	0	Control	PARVB
FANCI	0	0.56901	0.698	0.361	0	Control	FANCI
SOX10	0	0.56717	0.79	0.47	0	Control	SOX10
MCM4	0	0.565915	0.698	0.369	0	Control	MCM4
TMEM97	0	0.565356	0.712	0.371	0	Control	TMEM97
ARFGEF2	0	0.564703	0.844	0.58	0	Control	ARFGEF2
NAV1	0	0.564336	0.628	0.335	0	Control	NAV1
ZNF714	0	0.563844	0.623	0.23	0	Control	ZNF714
EDNRB	0	0.56313	0.677	0.376	0	Control	EDNRB
SRSF2	0	0.562644	0.937	0.744	0	Control	SRSF2
VDAC1	0	0.561567	0.888	0.664	0	Control	VDAC1
HSD17B1	0	0.561313	0.569	0.146	0	Control	HSD17B1
ENOSF1	0	0.561115	0.812	0.533	0	Control	ENOSF1
NT5C	0	0.560699	0.688	0.292	0	Control	NT5C
ETS1	0	0.55999	0.716	0.362	0	Control	ETS1
KAZN	0	0.559762	0.746	0.507	0	Control	KAZN
ALG8	0	0.55912	0.875	0.643	0	Control	ALG8
NDUFB2	0	0.557945	0.839	0.552	0	Control	NDUFB2
RRM1	0	0.557841	0.761	0.46	0	Control	RRM1
KIF18B	0	0.557242	0.552	0.275	0	Control	KIF18B
NAA25	0	0.557057	0.712	0.376	0	Control	NAA25
UBTF	0	0.556347	0.591	0.175	0	Control	UBTF
SLC44A1	0	0.553793	0.903	0.773	0	Control	SLC44A1
CD63	0	0.553436	1	0.996	0	Control	CD63
ST6GAL1	0	0.550486	0.656	0.305	0	Control	ST6GAL1
HSPH1	0	0.549989	0.927	0.785	0	Control	HSPH1
ATP11A	0	0.549044	0.666	0.317	0	Control	ATP11A
HSPA9	0	0.548585	0.943	0.803	0	Control	HSPA9
SORBS1	0	0.548316	0.894	0.725	0	Control	SORBS1
PRR11	0	0.547095	0.693	0.415	0	Control	PRR11
PRKDC	0	0.546908	0.997	0.976	0	Control	PRKDC
PRKD1	0	0.546802	0.892	0.753	0	Control	PRKD1
XPO4	0	0.546757	0.783	0.5	0	Control	XPO4
USP13	0	0.546595	0.645	0.27	0	Control	USP13
FHL2	0	0.545523	0.548	0.147	0	Control	FHL2
ZRANB3	0	0.544282	0.818	0.586	0	Control	ZRANB3
DOCK1	0	0.544153	0.695	0.368	0	Control	DOCK1
NUP205	0	0.543899	0.734	0.425	0	Control	NUP205
CCNB1	0	0.542929	0.627	0.333	0	Control	CCNB1
DAB2	0	0.541063	0.696	0.369	0	Control	DAB2
UCK2	0	0.540955	0.636	0.275	0	Control	UCK2
MMP14	0	0.540859	0.511	0.045	0	Control	MMP14
ANKMY1	0	0.539478	0.637	0.265	0	Control	ANKMY1
PTBP2	0	0.539111	0.888	0.689	0	Control	PTBP2
RANBP1	0	0.538329	0.731	0.393	0	Control	RANBP1
EGFL8	0	0.5383	0.612	0.222	0	Control	EGFL8
CHD9	0	0.538138	0.962	0.855	0	Control	CHD9
MBP	0	0.537669	0.663	0.366	0	Control	MBP
DDX46	0	0.537467	0.935	0.78	0	Control	DDX46
RAB33A	0	0.536074	0.535	0.094	0	Control	RAB33A
TAOK1	0	0.535714	0.859	0.633	0	Control	TAOK1
PTPN12	0	0.535387	0.88	0.667	0	Control	PTPN12
LDHB	0	0.535032	0.998	0.983	0	Control	LDHB
MXI1	0	0.534183	0.703	0.417	0	Control	MXI1
TBC1D5	0	0.533641	0.918	0.774	0	Control	TBC1D5
MZT2B	0	0.532652	0.951	0.815	0	Control	MZT2B
NUP155	0	0.532405	0.775	0.484	0	Control	NUP155
ADARB1	0	0.532139	0.759	0.514	0	Control	ADARB1
NF1	0	0.531761	0.927	0.766	0	Control	NF1
IGF2BP1	0	0.530275	0.516	0.08	0	Control	IGF2BP1
TOMM40	0	0.530019	0.677	0.329	0	Control	TOMM40
RBBP8	0	0.528525	0.82	0.598	0	Control	RBBP8
RGS20	0	0.52827	0.638	0.316	0	Control	RGS20
TET3	0	0.528208	0.548	0.143	0	Control	TET3
ZNF462	0	0.527749	0.609	0.237	0	Control	ZNF462
MTHFD1	0	0.527637	0.689	0.341	0	Control	MTHFD1
ZFP91	0	0.527316	0.71	0.385	0	Control	ZFP91
DANT2	0	0.527056	0.863	0.636	0	Control	DANT2
SF3B3	0	0.526466	0.737	0.422	0	Control	SF3B3
PHF21B	0	0.525207	0.804	0.61	0	Control	PHF21B
TANGO6	0	0.523898	0.543	0.139	0	Control	TANGO6
HNRNPD	0	0.522849	0.927	0.783	0	Control	HNRNPD
MIR181A2HG	0	0.522775	0.536	0.182	0	Control	MIR181A2HG
RBM25	0	0.522585	0.896	0.689	0	Control	RBM25
DERA	0	0.521541	0.65	0.32	0	Control	DERA
TRIB2	0	0.520656	0.679	0.358	0	Control	TRIB2
COMMD10	0	0.518676	0.825	0.635	0	Control	COMMD10
CERS6	0	0.518553	0.918	0.756	0	Control	CERS6
ALX1	0	0.517617	0.649	0.323	0	Control	ALX1
U2SURP	0	0.517224	0.88	0.674	0	Control	U2SURP
P3H2	0	0.516253	0.786	0.555	0	Control	P3H2
MSRA	0	0.515147	0.518	0.111	0	Control	MSRA
GAS7	0	0.514663	0.518	0.079	0	Control	GAS7
SLF2	0	0.514199	0.683	0.358	0	Control	SLF2
GPATCH4	0	0.514081	0.669	0.335	0	Control	GPATCH4
PLP2	0	0.511693	0.598	0.215	0	Control	PLP2
AC090015.1	0	0.51145	0.4	0.1	0	Control	AC090015.1
MAP3K20	0	0.51141	0.606	0.252	0	Control	MAP3K20
RPH3AL	0	0.51079	0.488	0.089	0	Control	RPH3AL
DEGS1	0	0.508906	0.707	0.374	0	Control	DEGS1
DKC1	0	0.508607	0.629	0.274	0	Control	DKC1
PCLAF	0	0.508049	0.58	0.234	0	Control	PCLAF
GRK5	0	0.506943	0.697	0.453	0	Control	GRK5
Z94721.1	0	0.506862	0.527	0.184	0	Control	Z94721.1
RAB17	0	0.506265	0.552	0.159	0	Control	RAB17
GRB10	0	0.506213	0.679	0.404	0	Control	GRB10
PAX3	0	0.505744	0.817	0.598	0	Control	PAX3
PMF1	0	0.505188	0.517	0.089	0	Control	PMF1
MCPH1	0	0.504925	0.616	0.268	0	Control	MCPH1
GAS2	0	0.50406	0.463	0.107	0	Control	GAS2
AATF	0	0.5039	0.748	0.481	0	Control	AATF
UBE2E1	0	0.503851	0.69	0.358	0	Control	UBE2E1
MECP2	0	0.503693	0.663	0.313	0	Control	MECP2
TESK2	0	0.502962	0.659	0.42	0	Control	TESK2
HEATR1	0	0.502854	0.809	0.565	0	Control	HEATR1
XRCC2	0	0.501819	0.6	0.283	0	Control	XRCC2
BAZ1A	0	0.500568	0.791	0.534	0	Control	BAZ1A
SMC4	1.01e-305	0.520212	0.809	0.578	3.71e-301	Control	SMC4
EXTL3	4.81e-305	0.649043	0.874	0.77	1.76e-300	Control	EXTL3
RBFOX1	4.45e-301	0.562062	0.523	0.267	1.63e-296	Control	RBFOX1
MMS22L	2.08e-298	0.517055	0.683	0.45	7.6e-294	Control	MMS22L
NPAS3	2.9e-296	0.518228	0.594	0.334	1.06e-291	Control	NPAS3
WWOX	8.96e-293	0.557552	0.879	0.727	3.28e-288	Control	WWOX
GPR158	4.4e-285	0.769513	0.647	0.449	1.61e-280	Control	GPR158
ASPM	1.55e-262	0.733986	0.757	0.492	5.66e-258	Control	ASPM
ABCB5	2.77e-256	0.67036	0.449	0.215	1.02e-251	Control	ABCB5
PAM	2.54e-242	1.08068	0.911	0.894	9.29e-238	Control	PAM
CSMD1	3.85e-204	0.903973	0.763	0.627	1.41e-199	Control	CSMD1
FAM151B	2.55e-173	0.518492	0.406	0.226	9.34e-169	Control	FAM151B
KCTD8	5.22e-143	0.577494	0.744	0.622	1.91e-138	Control	KCTD8
ERBB4	0	2.81911	0.959	0.246	0	Vorinostat	ERBB4
MAP2	0	2.54723	0.961	0.139	0	Vorinostat	MAP2
MALAT1	0	2.41576	1	0.999	0	Vorinostat	MALAT1
AC093866.1	0	2.29513	0.883	0.591	0	Vorinostat	AC093866.1
SAT1	0	2.28887	0.996	0.68	0	Vorinostat	SAT1
CNTNAP2	0	2.15115	0.925	0.281	0	Vorinostat	CNTNAP2
CADM2	0	2.01303	0.879	0.067	0	Vorinostat	CADM2
FN1	0	1.79211	0.882	0.457	0	Vorinostat	FN1
PRDX1	0	1.72842	0.999	0.971	0	Vorinostat	PRDX1
CLU	0	1.62289	0.884	0.251	0	Vorinostat	CLU
STC1	0	1.54646	0.908	0.419	0	Vorinostat	STC1
CDH19	0	1.53517	0.975	0.847	0	Vorinostat	CDH19
TXNIP	0	1.48155	0.831	0.257	0	Vorinostat	TXNIP
SPAG9	0	1.47762	0.999	0.983	0	Vorinostat	SPAG9
AGTPBP1	0	1.46279	0.931	0.534	0	Vorinostat	AGTPBP1
PCLO	0	1.43678	0.94	0.565	0	Vorinostat	PCLO
KHDRBS2	0	1.39602	0.852	0.408	0	Vorinostat	KHDRBS2
AC008050.1	0	1.37626	0.417	0.009	0	Vorinostat	AC008050.1
SSBP2	0	1.35725	0.852	0.226	0	Vorinostat	SSBP2
ID2	0	1.35434	0.812	0.224	0	Vorinostat	ID2
ACTG1	0	1.345	0.998	0.98	0	Vorinostat	ACTG1
CNTN1	0	1.34085	0.819	0.133	0	Vorinostat	CNTN1
DNM3	0	1.33591	0.931	0.559	0	Vorinostat	DNM3
DNER	0	1.3208	0.936	0.492	0	Vorinostat	DNER
ALCAM	0	1.3206	0.811	0.193	0	Vorinostat	ALCAM
EXT1	0	1.29627	0.98	0.904	0	Vorinostat	EXT1
CTNNA2	0	1.29289	0.869	0.447	0	Vorinostat	CTNNA2
ENPP2	0	1.27948	0.962	0.819	0	Vorinostat	ENPP2
AC073050.1	0	1.27518	0.802	0.194	0	Vorinostat	AC073050.1
CD55	0	1.24089	0.922	0.761	0	Vorinostat	CD55
PDZRN3	0	1.23026	0.922	0.815	0	Vorinostat	PDZRN3
CBLB	0	1.22736	0.874	0.405	0	Vorinostat	CBLB
TRAPPC9	0	1.21597	0.943	0.668	0	Vorinostat	TRAPPC9
ZSWIM6	0	1.21075	0.941	0.635	0	Vorinostat	ZSWIM6
FSTL5	0	1.20551	0.718	0.103	0	Vorinostat	FSTL5
STK4	0	1.19796	0.944	0.692	0	Vorinostat	STK4
TXNRD1	0	1.19216	0.981	0.88	0	Vorinostat	TXNRD1
AL022068.1	0	1.1788	0.514	0.075	0	Vorinostat	AL022068.1
SNAPC1	0	1.17593	0.783	0.384	0	Vorinostat	SNAPC1
PDLIM3	0	1.1551	0.933	0.792	0	Vorinostat	PDLIM3
LINGO2	0	1.1409	0.737	0.212	0	Vorinostat	LINGO2
SGCZ	0	1.13392	0.623	0.166	0	Vorinostat	SGCZ
PPP3CA	0	1.12577	0.883	0.434	0	Vorinostat	PPP3CA
CKB	0	1.11576	0.75	0.023	0	Vorinostat	CKB
SYT1	0	1.09497	0.709	0.08	0	Vorinostat	SYT1
IDI1	0	1.0856	0.902	0.614	0	Vorinostat	IDI1
ALK	0	1.0817	0.785	0.533	0	Vorinostat	ALK
ADGRB3	0	1.08088	0.846	0.45	0	Vorinostat	ADGRB3
PEG10	0	1.08055	0.77	0.161	0	Vorinostat	PEG10
ADARB2	0	1.07921	0.626	0.06	0	Vorinostat	ADARB2
NCAM1	0	1.07593	0.76	0.134	0	Vorinostat	NCAM1
DPYD	0	1.07322	0.709	0.079	0	Vorinostat	DPYD
DNAJC1	0	1.053	0.985	0.867	0	Vorinostat	DNAJC1
GPC5	0	1.05204	0.592	0.037	0	Vorinostat	GPC5
NRXN3	0	1.0504	0.678	0.128	0	Vorinostat	NRXN3
TFPI2	0	1.04648	0.878	0.539	0	Vorinostat	TFPI2
PCDH17	0	1.03953	0.712	0.165	0	Vorinostat	PCDH17
A2M	0	1.03447	0.583	0.231	0	Vorinostat	A2M
GNAI1	0	1.02315	0.86	0.434	0	Vorinostat	GNAI1
PLCL1	0	1.01604	0.654	0.048	0	Vorinostat	PLCL1
ROBO1	0	1.0122	0.988	0.957	0	Vorinostat	ROBO1
RGL1	0	1.00742	0.863	0.478	0	Vorinostat	RGL1
PSAP	0	1.00085	0.997	0.986	0	Vorinostat	PSAP
OTUD7A	0	0.996459	0.765	0.229	0	Vorinostat	OTUD7A
HIST1H2BD	0	0.991914	0.671	0.145	0	Vorinostat	HIST1H2BD
FRMD5	0	0.98992	0.682	0.162	0	Vorinostat	FRMD5
PRKN	0	0.989037	0.8	0.398	0	Vorinostat	PRKN
BBS9	0	0.979149	0.939	0.747	0	Vorinostat	BBS9
GSK3B	0	0.979146	0.977	0.902	0	Vorinostat	GSK3B
ACVR2A	0	0.978827	0.785	0.291	0	Vorinostat	ACVR2A
MYL12B	0	0.959702	0.956	0.768	0	Vorinostat	MYL12B
EZR	0	0.950928	0.781	0.366	0	Vorinostat	EZR
LAMP2	0	0.946313	0.992	0.968	0	Vorinostat	LAMP2
RTN3	0	0.943853	0.96	0.829	0	Vorinostat	RTN3
SERPINI1	0	0.940955	0.702	0.071	0	Vorinostat	SERPINI1
CDH11	0	0.938819	0.886	0.687	0	Vorinostat	CDH11
RABGAP1L	0	0.93486	0.973	0.913	0	Vorinostat	RABGAP1L
DAAM1	0	0.929071	0.904	0.55	0	Vorinostat	DAAM1
LRP2	0	0.916768	0.805	0.313	0	Vorinostat	LRP2
FBXO16	0	0.915562	0.72	0.293	0	Vorinostat	FBXO16
MT2A	0	0.906291	0.789	0.335	0	Vorinostat	MT2A
NRG1	0	0.903486	0.876	0.65	0	Vorinostat	NRG1
AIG1	0	0.897583	0.787	0.354	0	Vorinostat	AIG1
ITPR2	0	0.891091	0.917	0.73	0	Vorinostat	ITPR2
CRYAB	0	0.889331	0.986	0.969	0	Vorinostat	CRYAB
NBEA	0	0.887772	0.945	0.81	0	Vorinostat	NBEA
ATP8A2	0	0.878279	0.665	0.129	0	Vorinostat	ATP8A2
RGS7	0	0.87569	0.639	0.238	0	Vorinostat	RGS7
EPHA6	0	0.873356	0.563	0.049	0	Vorinostat	EPHA6
PAEP	0	0.867423	0.692	0.435	0	Vorinostat	PAEP
RORA	0	0.858732	0.847	0.622	0	Vorinostat	RORA
MYH9	0	0.855672	0.906	0.737	0	Vorinostat	MYH9
KCND2	0	0.854623	0.446	0.008	0	Vorinostat	KCND2
HIF1A	0	0.85267	0.966	0.87	0	Vorinostat	HIF1A
HSP90AA1	0	0.852294	1	1	0	Vorinostat	HSP90AA1
MBNL2	0	0.852264	0.899	0.701	0	Vorinostat	MBNL2
BCL2L11	0	0.85175	0.782	0.369	0	Vorinostat	BCL2L11
DACH2	0	0.845348	0.653	0.182	0	Vorinostat	DACH2
LIMA1	0	0.84376	0.823	0.438	0	Vorinostat	LIMA1
BCKDHB	0	0.841214	0.844	0.56	0	Vorinostat	BCKDHB
KCNH7	0	0.836997	0.454	0.011	0	Vorinostat	KCNH7
MAP1LC3B	0	0.829916	0.874	0.534	0	Vorinostat	MAP1LC3B
GPR155	0	0.826338	0.756	0.299	0	Vorinostat	GPR155
PPP1R21	0	0.824926	0.778	0.375	0	Vorinostat	PPP1R21
RAPGEF2	0	0.823337	0.888	0.657	0	Vorinostat	RAPGEF2
LRRN1	0	0.822497	0.819	0.626	0	Vorinostat	LRRN1
CD59	0	0.808578	0.978	0.906	0	Vorinostat	CD59
BMP2K	0	0.80675	0.87	0.643	0	Vorinostat	BMP2K
CNTN5	0	0.801529	0.552	0.161	0	Vorinostat	CNTN5
PPM1E	0	0.799272	0.9	0.663	0	Vorinostat	PPM1E
SOX5	0	0.795986	0.849	0.577	0	Vorinostat	SOX5
NUCB2	0	0.795771	0.862	0.587	0	Vorinostat	NUCB2
FTH1	0	0.791828	1	1	0	Vorinostat	FTH1
CFAP299	0	0.787666	0.887	0.628	0	Vorinostat	CFAP299
PCSK1N	0	0.784856	0.868	0.575	0	Vorinostat	PCSK1N
CCDC148	0	0.784612	0.611	0.081	0	Vorinostat	CCDC148
PLD1	0	0.783095	0.878	0.71	0	Vorinostat	PLD1
CCDC88A	0	0.782316	0.923	0.745	0	Vorinostat	CCDC88A
DPYSL2	0	0.780889	0.833	0.529	0	Vorinostat	DPYSL2
ARL15	0	0.778384	0.9	0.72	0	Vorinostat	ARL15
NEGR1	0	0.766282	0.488	0.024	0	Vorinostat	NEGR1
AC138305.1	0	0.760353	0.482	0.036	0	Vorinostat	AC138305.1
DOCK4	0	0.759831	0.936	0.781	0	Vorinostat	DOCK4
C15orf48	0	0.7556	0.568	0.069	0	Vorinostat	C15orf48
PAG1	0	0.750398	0.953	0.882	0	Vorinostat	PAG1
ID4	0	0.745371	0.722	0.353	0	Vorinostat	ID4
KCNQ1OT1	0	0.743494	0.744	0.427	0	Vorinostat	KCNQ1OT1
NME7	0	0.742532	0.776	0.412	0	Vorinostat	NME7
TENT5A	0	0.740732	0.644	0.318	0	Vorinostat	TENT5A
PCNX2	0	0.736726	0.733	0.353	0	Vorinostat	PCNX2
CALCOCO2	0	0.736652	0.788	0.491	0	Vorinostat	CALCOCO2
TMEM205	0	0.73608	0.856	0.569	0	Vorinostat	TMEM205
YWHAB	0	0.733533	0.996	0.992	0	Vorinostat	YWHAB
SAMD12	0	0.729264	0.787	0.47	0	Vorinostat	SAMD12
DPM1	0	0.727693	0.907	0.706	0	Vorinostat	DPM1
NR6A1	0	0.727395	0.812	0.549	0	Vorinostat	NR6A1
PTEN	0	0.724957	0.875	0.656	0	Vorinostat	PTEN
RIMS2	0	0.723961	0.581	0.138	0	Vorinostat	RIMS2
HEATR5A	0	0.723775	0.818	0.544	0	Vorinostat	HEATR5A
SKIL	0	0.721309	0.792	0.528	0	Vorinostat	SKIL
NR4A2	0	0.719505	0.818	0.565	0	Vorinostat	NR4A2
TAOK3	0	0.718098	0.9	0.712	0	Vorinostat	TAOK3
NEK1	0	0.714846	0.921	0.762	0	Vorinostat	NEK1
EPS8	0	0.712144	0.764	0.408	0	Vorinostat	EPS8
SLC2A3	0	0.708328	0.801	0.535	0	Vorinostat	SLC2A3
DST	0	0.707481	0.86	0.634	0	Vorinostat	DST
SCN9A	0	0.705039	0.544	0.012	0	Vorinostat	SCN9A
AC008014.1	0	0.702236	0.589	0.23	0	Vorinostat	AC008014.1
SKP1	0	0.701604	0.914	0.737	0	Vorinostat	SKP1
PRR16	0	0.700247	0.483	0.013	0	Vorinostat	PRR16
CBR1	0	0.699325	0.785	0.459	0	Vorinostat	CBR1
NCAM2	0	0.698752	0.806	0.543	0	Vorinostat	NCAM2
HLA-B	0	0.695689	0.692	0.272	0	Vorinostat	HLA-B
PPP1CC	0	0.69243	0.847	0.599	0	Vorinostat	PPP1CC
LIPA	0	0.690008	0.766	0.402	0	Vorinostat	LIPA
AC009879.4	0	0.689503	0.546	0.104	0	Vorinostat	AC009879.4
GRN	0	0.688621	0.993	0.976	0	Vorinostat	GRN
FOXP2	0	0.68821	0.636	0.278	0	Vorinostat	FOXP2
MGST3	0	0.685032	0.968	0.881	0	Vorinostat	MGST3
KIF5C	0	0.684149	0.585	0.067	0	Vorinostat	KIF5C
UBE2E2	0	0.681547	0.886	0.703	0	Vorinostat	UBE2E2
LINC02328	0	0.679748	0.565	0.253	0	Vorinostat	LINC02328
ENPP1	0	0.679531	0.697	0.334	0	Vorinostat	ENPP1
CCN1	0	0.6779	0.44	0.041	0	Vorinostat	CCN1
FGF12	0	0.675496	0.793	0.454	0	Vorinostat	FGF12
MAGI1	0	0.674957	0.915	0.739	0	Vorinostat	MAGI1
NR3C2	0	0.672735	0.53	0.072	0	Vorinostat	NR3C2
ATP6AP2	0	0.672647	0.905	0.736	0	Vorinostat	ATP6AP2
CBR4	0	0.672301	0.826	0.57	0	Vorinostat	CBR4
AUTS2	0	0.671161	0.976	0.976	0	Vorinostat	AUTS2
MFSD11	0	0.668568	0.863	0.659	0	Vorinostat	MFSD11
PCDH9	0	0.668121	0.5	0.057	0	Vorinostat	PCDH9
STK17A	0	0.666646	0.901	0.746	0	Vorinostat	STK17A
PLD3	0	0.665638	0.756	0.395	0	Vorinostat	PLD3
XPR1	0	0.662443	0.819	0.566	0	Vorinostat	XPR1
CDH12	0	0.660872	0.418	0.052	0	Vorinostat	CDH12
IFT88	0	0.659106	0.851	0.643	0	Vorinostat	IFT88
RIOK3	0	0.657662	0.738	0.406	0	Vorinostat	RIOK3
COX6A1	0	0.654682	0.996	0.984	0	Vorinostat	COX6A1
AKAP12	0	0.653845	0.996	0.996	0	Vorinostat	AKAP12
EXOC6B	0	0.653214	0.908	0.781	0	Vorinostat	EXOC6B
ARHGAP26	0	0.653085	0.774	0.512	0	Vorinostat	ARHGAP26
AL049828.1	0	0.65133	0.535	0.162	0	Vorinostat	AL049828.1
SUCO	0	0.651306	0.88	0.701	0	Vorinostat	SUCO
SPTAN1	0	0.649575	0.867	0.703	0	Vorinostat	SPTAN1
H1F0	0	0.64912	0.59	0.206	0	Vorinostat	H1F0
ITM2B	0	0.646883	0.865	0.64	0	Vorinostat	ITM2B
BTG1	0	0.646383	0.765	0.478	0	Vorinostat	BTG1
TAPT1-AS1	0	0.645281	0.63	0.265	0	Vorinostat	TAPT1-AS1
H3F3A	0	0.644643	0.998	0.994	0	Vorinostat	H3F3A
ST6GALNAC3	0	0.643684	0.504	0.092	0	Vorinostat	ST6GALNAC3
TMSB4X	0	0.643182	0.878	0.688	0	Vorinostat	TMSB4X
UBE2H	0	0.640367	0.869	0.66	0	Vorinostat	UBE2H
MID1	0	0.639499	0.878	0.736	0	Vorinostat	MID1
TSHZ2	0	0.638478	0.562	0.193	0	Vorinostat	TSHZ2
RB1CC1	0	0.637824	0.901	0.744	0	Vorinostat	RB1CC1
CTNND2	0	0.636787	0.433	0.044	0	Vorinostat	CTNND2
EVI5	0	0.635975	0.94	0.83	0	Vorinostat	EVI5
FABP5	0	0.635287	0.833	0.611	0	Vorinostat	FABP5
TGFB2	0	0.63471	0.503	0.094	0	Vorinostat	TGFB2
SLC25A4	0	0.631892	0.684	0.322	0	Vorinostat	SLC25A4
DLG2	0	0.629963	0.609	0.339	0	Vorinostat	DLG2
PDE3A	0	0.629313	0.516	0.157	0	Vorinostat	PDE3A
EML6	0	0.628882	0.537	0.093	0	Vorinostat	EML6
RALGPS2	0	0.628227	0.752	0.452	0	Vorinostat	RALGPS2
TASP1	0	0.626822	0.771	0.505	0	Vorinostat	TASP1
CCPG1	0	0.626547	0.747	0.446	0	Vorinostat	CCPG1
AHI1	0	0.626257	0.826	0.603	0	Vorinostat	AHI1
STK3	0	0.624974	0.948	0.894	0	Vorinostat	STK3
OSBPL6	0	0.624903	0.595	0.178	0	Vorinostat	OSBPL6
PLEKHA5	0	0.623061	1	0.998	0	Vorinostat	PLEKHA5
PPP1R9A	0	0.622278	0.518	0.098	0	Vorinostat	PPP1R9A
TOB1	0	0.621901	0.652	0.257	0	Vorinostat	TOB1
USP9X	0	0.620588	0.926	0.825	0	Vorinostat	USP9X
JARID2	0	0.61907	0.919	0.805	0	Vorinostat	JARID2
S100A10	0	0.618832	0.936	0.83	0	Vorinostat	S100A10
RGS1	0	0.616461	0.496	0.066	0	Vorinostat	RGS1
AAMDC	0	0.612193	0.763	0.44	0	Vorinostat	AAMDC
ADAMTS6	0	0.610324	0.567	0.174	0	Vorinostat	ADAMTS6
MAP4K3-DT	0	0.609143	0.596	0.188	0	Vorinostat	MAP4K3-DT
H2AFJ	0	0.60868	0.853	0.638	0	Vorinostat	H2AFJ
LRBA	0	0.607734	0.906	0.782	0	Vorinostat	LRBA
LINC02615	0	0.607378	0.549	0.17	0	Vorinostat	LINC02615
TEAD1	0	0.607089	0.878	0.767	0	Vorinostat	TEAD1
TES	0	0.606792	0.539	0.09	0	Vorinostat	TES
PPP2R3A	0	0.606675	0.751	0.476	0	Vorinostat	PPP2R3A
ATG4B	0	0.606226	0.75	0.46	0	Vorinostat	ATG4B
DNAH7	0	0.603288	0.514	0.079	0	Vorinostat	DNAH7
UBR3	0	0.60251	0.922	0.829	0	Vorinostat	UBR3
RUNDC3B	0	0.602079	0.515	0.074	0	Vorinostat	RUNDC3B
BASP1	0	0.6005	0.656	0.261	0	Vorinostat	BASP1
PHKB	0	0.598731	0.809	0.583	0	Vorinostat	PHKB
MAP1B	0	0.598069	0.675	0.315	0	Vorinostat	MAP1B
TMEM178B	0	0.597524	0.511	0.107	0	Vorinostat	TMEM178B
MYO1E	0	0.596903	0.563	0.158	0	Vorinostat	MYO1E
MYL12A	0	0.596418	0.918	0.788	0	Vorinostat	MYL12A
MT-ND5	0	0.593761	1	1	0	Vorinostat	MT-ND5
FOXP1	0	0.590102	0.841	0.669	0	Vorinostat	FOXP1
TIPARP	0	0.588768	0.579	0.189	0	Vorinostat	TIPARP
OAZ1	0	0.588611	0.951	0.874	0	Vorinostat	OAZ1
KIF3A	0	0.587089	0.827	0.613	0	Vorinostat	KIF3A
RCAN2	0	0.585864	0.606	0.291	0	Vorinostat	RCAN2
ZNF608	0	0.583309	0.534	0.149	0	Vorinostat	ZNF608
SKAP2	0	0.582823	0.851	0.671	0	Vorinostat	SKAP2
FLNA	0	0.58265	0.938	0.866	0	Vorinostat	FLNA
TM7SF2	0	0.581818	0.532	0.076	0	Vorinostat	TM7SF2
COPE	0	0.580497	0.876	0.712	0	Vorinostat	COPE
EID1	0	0.579236	0.98	0.949	0	Vorinostat	EID1
TTLL7	0	0.578942	0.575	0.179	0	Vorinostat	TTLL7
TUBB2B	0	0.576869	0.432	0.006	0	Vorinostat	TUBB2B
CCSER1	0	0.576225	0.724	0.464	0	Vorinostat	CCSER1
IRS2	0	0.576123	0.725	0.531	0	Vorinostat	IRS2
RSU1	0	0.573805	0.83	0.636	0	Vorinostat	RSU1
VCL	0	0.571763	0.77	0.57	0	Vorinostat	VCL
ORC4	0	0.571398	0.827	0.626	0	Vorinostat	ORC4
ROR1	0	0.570538	0.514	0.101	0	Vorinostat	ROR1
INHBA	0	0.569835	0.553	0.277	0	Vorinostat	INHBA
FLRT2	0	0.569203	0.464	0.164	0	Vorinostat	FLRT2
HS6ST3	0	0.569025	0.354	0.015	0	Vorinostat	HS6ST3
ATP8A1	0	0.567948	0.582	0.177	0	Vorinostat	ATP8A1
AHR	0	0.566622	0.547	0.172	0	Vorinostat	AHR
RFX3	0	0.566315	0.836	0.669	0	Vorinostat	RFX3
RERE	0	0.563263	0.891	0.768	0	Vorinostat	RERE
APLP2	0	0.562215	0.831	0.662	0	Vorinostat	APLP2
LIMCH1	0	0.561684	0.486	0.064	0	Vorinostat	LIMCH1
ATP6V1D	0	0.559501	0.8	0.556	0	Vorinostat	ATP6V1D
CPNE4	0	0.555614	0.422	0.007	0	Vorinostat	CPNE4
CHN1	0	0.553799	0.542	0.176	0	Vorinostat	CHN1
NBEAL1	0	0.552579	0.941	0.872	0	Vorinostat	NBEAL1
TUBB3	0	0.552153	0.537	0.16	0	Vorinostat	TUBB3
SGO1-AS1	0	0.551645	0.427	0.173	0	Vorinostat	SGO1-AS1
PRKAA2	0	0.550105	0.493	0.077	0	Vorinostat	PRKAA2
RALGAPA2	0	0.550066	0.584	0.226	0	Vorinostat	RALGAPA2
TMEM260	0	0.54875	0.752	0.569	0	Vorinostat	TMEM260
LMCD1	0	0.54737	0.758	0.52	0	Vorinostat	LMCD1
MYEF2	0	0.547296	0.505	0.086	0	Vorinostat	MYEF2
CDH2	0	0.545632	0.588	0.228	0	Vorinostat	CDH2
RAB3C	0	0.54546	0.488	0.081	0	Vorinostat	RAB3C
OCA2	0	0.544775	0.996	0.998	0	Vorinostat	OCA2
DENND4A	0	0.544506	0.688	0.386	0	Vorinostat	DENND4A
HLTF	0	0.544414	0.867	0.743	0	Vorinostat	HLTF
SLC25A27	0	0.544009	0.593	0.231	0	Vorinostat	SLC25A27
TEX9	0	0.542599	0.575	0.201	0	Vorinostat	TEX9
FBXO25	0	0.539592	0.633	0.324	0	Vorinostat	FBXO25
KCNQ3	0	0.539015	0.392	0.1	0	Vorinostat	KCNQ3
ITGB1	0	0.538628	0.946	0.902	0	Vorinostat	ITGB1
MPZL1	0	0.537537	0.636	0.284	0	Vorinostat	MPZL1
TBX20	0	0.535358	0.605	0.306	0	Vorinostat	TBX20
ZNF277	0	0.535219	0.809	0.595	0	Vorinostat	ZNF277
IFT80	0	0.534869	0.703	0.438	0	Vorinostat	IFT80
RPS6KC1	0	0.534698	0.908	0.808	0	Vorinostat	RPS6KC1
FMNL2	0	0.532724	0.767	0.489	0	Vorinostat	FMNL2
ARL4A	0	0.532242	0.684	0.433	0	Vorinostat	ARL4A
ARMH4	0	0.532022	0.63	0.294	0	Vorinostat	ARMH4
PLEKHH2	0	0.53093	0.671	0.386	0	Vorinostat	PLEKHH2
SAP18	0	0.529772	0.826	0.658	0	Vorinostat	SAP18
TMEM232	0	0.529338	0.441	0.103	0	Vorinostat	TMEM232
FNBP1L	0	0.52714	0.727	0.456	0	Vorinostat	FNBP1L
GPR137C	0	0.525474	0.55	0.207	0	Vorinostat	GPR137C
IGF1R	0	0.524961	0.93	0.844	0	Vorinostat	IGF1R
CSRNP3	0	0.524432	0.59	0.264	0	Vorinostat	CSRNP3
PDGFC	0	0.522701	0.45	0.07	0	Vorinostat	PDGFC
PLA2G12A	0	0.522337	0.605	0.257	0	Vorinostat	PLA2G12A
OXR1	0	0.521928	0.789	0.626	0	Vorinostat	OXR1
SERTAD2	0	0.521016	0.627	0.321	0	Vorinostat	SERTAD2
MIPEP	0	0.52075	0.738	0.499	0	Vorinostat	MIPEP
TSC22D2	0	0.520552	0.673	0.441	0	Vorinostat	TSC22D2
AIFM1	0	0.519966	0.791	0.612	0	Vorinostat	AIFM1
OSBPL3	0	0.519651	0.894	0.777	0	Vorinostat	OSBPL3
DNAJB4	0	0.519369	0.559	0.212	0	Vorinostat	DNAJB4
STIM2	0	0.518849	0.679	0.39	0	Vorinostat	STIM2
LINC00886	0	0.518238	0.509	0.212	0	Vorinostat	LINC00886
HDAC9	0	0.517679	0.385	0.057	0	Vorinostat	HDAC9
ARFIP1	0	0.516734	0.827	0.648	0	Vorinostat	ARFIP1
BNIP3L	0	0.515791	0.752	0.515	0	Vorinostat	BNIP3L
SYAP1	0	0.514514	0.762	0.536	0	Vorinostat	SYAP1
PPARD	0	0.51292	0.631	0.311	0	Vorinostat	PPARD
STXBP5L	0	0.511305	0.791	0.574	0	Vorinostat	STXBP5L
MIR181A1HG	0	0.511252	0.609	0.316	0	Vorinostat	MIR181A1HG
MINDY3	0	0.509903	0.753	0.53	0	Vorinostat	MINDY3
KIDINS220	0	0.509106	0.835	0.686	0	Vorinostat	KIDINS220
FAM184A	0	0.506865	0.469	0.081	0	Vorinostat	FAM184A
TPK1	0	0.506332	0.545	0.277	0	Vorinostat	TPK1
SLIT2	0	0.506328	0.387	0.038	0	Vorinostat	SLIT2
LINC00472	0	0.5059	0.573	0.253	0	Vorinostat	LINC00472
2022-03-01	0	0.505895	0.414	0.136	0	Vorinostat	2022-03-01
LYPLAL1	0	0.50449	0.82	0.669	0	Vorinostat	LYPLAL1
KLHL28	0	0.503351	0.717	0.476	0	Vorinostat	KLHL28
MAPT	0	0.501624	0.493	0.102	0	Vorinostat	MAPT
AFF1	1.82e-301	0.511886	0.766	0.598	6.65e-297	Vorinostat	AFF1
PLOD2	2.19e-293	0.573305	0.823	0.711	8e-289	Vorinostat	PLOD2
HS3ST5	3.86e-288	0.546633	0.678	0.449	1.41e-283	Vorinostat	HS3ST5
LINC00511	4.67e-263	0.534715	0.987	0.995	1.71e-258	Vorinostat	LINC00511
SOX4	3.01e-260	0.526834	0.875	0.79	1.1e-255	Vorinostat	SOX4
PKIB	2.03e-252	0.64339	0.773	0.651	7.43e-248	Vorinostat	PKIB
CEP128	4.09e-196	0.597748	0.912	0.799	1.5e-191	Vorinostat	CEP128

## Sheet: Supplementary Table S3.
Supplementary Table S3. Upregulated GO terms of BP.
Category	Term	Count	%	PValue	Genes	List Total	Pop Hits	Pop Total	Fold Enrichment	Bonferroni	Benjamini	FDR
GOTERM_BP_DIRECT	GO:0007416~synapse assembly	9	2.78638	1.14355e-05	DNM3, PCLO, CDH2, ERBB4, MAP1B, DNER, PTEN, NRG1, MAPT	296	70	19256	8.36409	0.0244652	0.0247694	0.0244606
GOTERM_BP_DIRECT	GO:0043547~positive regulation of GTPase activity	13	4.02477	3.44227e-05	ITGB1, GSK3B, RABGAP1L, RALGAPA2, RGS1, CHN1, RAPGEF2, RSU1, RGL1, EVI5, S100A10, RGS7, RALGPS2	296	188	19256	4.49842	0.071849	0.0372798	0.0368151
GOTERM_BP_DIRECT	GO:0045732~positive regulation of protein catabolic process	9	2.78638	7.20943e-05	PRKN, GSK3B, HSP90AA1, TIPARP, ATG4B, CBLB, PPP2R3A, EZR, OAZ1	296	90	19256	6.50541	0.144579	0.0520521	0.0514033
GOTERM_BP_DIRECT	GO:0001764~neuron migration	10	3.09598	9.74096e-05	NR4A2, TUBB2B, HSP90AA1, AUTS2, USP9X, MAP1B, DNER, TBX20, RAPGEF2, NRG1	296	120	19256	5.42117	0.190226	0.0527473	0.0520898
GOTERM_BP_DIRECT	GO:0048675~axon extension	6	1.85759	0.000208356	ITGB1, HSP90AA1, AUTS2, USP9X, MAP1B, VCL	296	36	19256	10.8423	0.363229	0.0902597	0.0891345
GOTERM_BP_DIRECT	GO:0048813~dendrite morphogenesis	6	1.85759	0.0003065	ITGB1, RERE, PPP3CA, MAP2, KIDINS220, CTNNA2	296	39	19256	10.0083	0.485202	0.109133	0.107772
GOTERM_BP_DIRECT	GO:0000902~cell morphogenesis	8	2.47678	0.000352692	TGFB2, CDH11, CDH12, NRG1, STK4, LIPA, CLU, CDH19	296	86	19256	6.05154	0.534231	0.109133	0.107772
GOTERM_BP_DIRECT	GO:0007417~central nervous system development	10	3.09598	0.000518869	PRKN, AHI1, APLP2, DNER, PDGFC, PTEN, SERPINI1, STK4, JARID2, STK3	296	150	19256	4.33694	0.675075	0.119357	0.117869
GOTERM_BP_DIRECT	GO:0007165~signal transduction	36	11.1455	0.000526505	ALK, GSK3B, GRN, PRKAA2, YWHAB, CTNND2, NRXN3, STC1, ITPR2, IRS2, CBLB, STK4, FNBP1L, HIF1A, STK3, NR3C2, IGF1R, AKAP12, ALCAM, ERBB4, RGS1, RPS6KC1, DPYSL2, CHN1, RSU1, CCN1, PAG1, MPZL1, MAGI1, TXNRD1, ARHGAP26, NR4A2, EXT1, PDE3A, FGF12, SKAP2	296	1267	19256	1.84842	0.680408	0.119357	0.117869
GOTERM_BP_DIRECT	GO:0070527~platelet aggregation	6	1.85759	0.000603484	FN1, MYH9, FLNA, MYL12A, VCL, ACTG1	296	45	19256	8.67387	0.729516	0.119357	0.117869
GOTERM_BP_DIRECT	GO:0050821~protein stabilization	12	3.71517	0.00060615	PRKN, GRN, HSP90AA1, USP9X, LAMP2, PTEN, FLNA, STK4, CRYAB, CLU, SOX4, STK3	296	220	19256	3.5484	0.731074	0.119357	0.117869
GOTERM_BP_DIRECT	GO:0007420~brain development	13	4.02477	0.000975351	RTN3, CNTNAP2, NEGR1, SYT1, CNTN5, CADM2, IRS2, PPP3CA, BCL2L11, CDH2, DPYSL2, CNTN1, RGS7	296	270	19256	3.13223	0.879203	0.157759	0.155793
GOTERM_BP_DIRECT	GO:0007169~transmembrane receptor protein tyrosine kinase signaling pathway	9	2.78638	0.000986046	ALK, AHI1, EPHA6, ERBB4, ROR1, NRG1, SAMD12, MPZL1, IGF1R	296	132	19256	4.4355	0.881971	0.157759	0.155793
GOTERM_BP_DIRECT	GO:0007155~cell adhesion	20	6.19195	0.00101968	MAGI1, ITGB1, CNTNAP2, PCDH9, CNTN5, DST, CADM2, CTNND2, FN1, PCDH17, ROBO1, ALCAM, CDH2, CDH11, CNTN1, NCAM1, NCAM2, CTNNA2, CCN1, VCL	296	557	19256	2.33587	0.890272	0.157759	0.155793
GOTERM_BP_DIRECT	GO:0030534~adult behavior	5	1.54799	0.00122562	ALK, CNTNAP2, PTEN, NRXN3, PCDH17	296	31	19256	10.4926	0.929794	0.176979	0.174773
GOTERM_BP_DIRECT	GO:0045600~positive regulation of fat cell differentiation	6	1.85759	0.00139663	ID2, SYAP1, STK4, AAMDC, STK3, PPARD	296	54	19256	7.22823	0.951549	0.189068	0.186712
GOTERM_BP_DIRECT	GO:0043065~positive regulation of apoptotic process	14	4.33437	0.00172528	ITGB1, BNIP3L, CSRNP3, STK4, CLU, STK3, BCL2L11, AIFM1, STK17A, TXNIP, SAP18, SLIT2, CCN1, SOX4	296	328	19256	2.7767	0.97625	0.195022	0.192591
GOTERM_BP_DIRECT	GO:0014068~positive regulation of phosphatidylinositol 3-kinase signaling	7	2.16718	0.00172763	TGFB2, ERBB4, PDGFC, FN1, ROR1, IGF1R, PPARD	296	83	19256	5.48649	0.976371	0.195022	0.192591
GOTERM_BP_DIRECT	GO:0048008~platelet-derived growth factor receptor signaling pathway	5	1.54799	0.00174256	MYO1E, TIPARP, PDGFC, PTEN, TXNIP	296	34	19256	9.56677	0.977124	0.195022	0.192591
GOTERM_BP_DIRECT	GO:0008104~protein localization	9	2.78638	0.00187832	AHI1, NBEA, HEATR5A, YWHAB, USP9X, LRBA, ID4, NBEAL1, CEP128	296	146	19256	4.01018	0.982961	0.195022	0.192591
GOTERM_BP_DIRECT	GO:0030522~intracellular receptor signaling pathway	5	1.54799	0.00194396	NR4A2, NR6A1, RORA, AHR, PPARD	296	35	19256	9.29344	0.985223	0.195022	0.192591
GOTERM_BP_DIRECT	GO:0007507~heart development	11	3.40557	0.00201141	TGFB2, PDLIM3, ERBB4, ID2, RB1CC1, PTEN, FN1, FGF12, HDAC9, SOX4, PPARD	296	218	19256	3.28254	0.987236	0.195022	0.192591
GOTERM_BP_DIRECT	GO:0007411~axon guidance	10	3.09598	0.00208543	EXT1, EPHA6, CNTN5, FLRT2, KIF5C, TUBB3, DPYSL2, CNTN1, NRXN3, SLIT2	296	183	19256	3.55487	0.98913	0.195022	0.192591
GOTERM_BP_DIRECT	GO:0019933~cAMP-mediated signaling	5	1.54799	0.00216091	RIMS2, PCLO, PDE3A, RAPGEF2, AHR	296	36	19256	9.03529	0.990773	0.195022	0.192591
GOTERM_BP_DIRECT	GO:0017157~regulation of exocytosis	5	1.54799	0.002394	RIMS2, RAB3C, PCLO, SYT1, STXBP5L	296	37	19256	8.79109	0.994437	0.199439	0.196953
GOTERM_BP_DIRECT	GO:0010975~regulation of neuron projection development	5	1.54799	0.002394	GSK3B, CCDC88A, DPYSL2, PTEN, CTNNA2	296	37	19256	8.79109	0.994437	0.199439	0.196953
GOTERM_BP_DIRECT	GO:0098609~cell-cell adhesion	10	3.09598	0.00268612	DLG2, CNTN5, CDH2, NEGR1, CTNND2, CDH11, CNTN1, MYH9, CTNNA2, CDH19	296	190	19256	3.4239	0.99705	0.215486	0.2128
GOTERM_BP_DIRECT	GO:0031333~negative regulation of protein complex assembly	5	1.54799	0.00291094	GSK3B, RIOK3, LAMP2, CRYAB, CLU	296	39	19256	8.34026	0.99819	0.217417	0.214707
GOTERM_BP_DIRECT	GO:0007043~cell-cell junction assembly	5	1.54799	0.00291094	CDH2, CTNND2, CDH11, CDH12, CDH19	296	39	19256	8.34026	0.99819	0.217417	0.214707
GOTERM_BP_DIRECT	GO:0001975~response to amphetamine	5	1.54799	0.00319594	NR4A2, PPP3CA, DPYSL2, HDAC9, RGS7	296	40	19256	8.13176	0.999025	0.226582	0.223758
GOTERM_BP_DIRECT	GO:0030308~negative regulation of cell growth	8	2.47678	0.00345264	TGFB2, BTG1, SERTAD2, ENPP1, INHBA, SLIT2, CRYAB, PPARD	296	127	19256	4.09789	0.999442	0.226582	0.223758
GOTERM_BP_DIRECT	GO:0010976~positive regulation of neuron projection development	8	2.47678	0.0036057	ATP8A2, NEGR1, KIDINS220, CNTN1, RAPGEF2, ROR1, SERPINI1, PPP1R9A	296	128	19256	4.06588	0.9996	0.226582	0.223758
GOTERM_BP_DIRECT	GO:0031175~neuron projection development	8	2.47678	0.00376388	GSK3B, CNTNAP2, NEGR1, MAP2, CNTN1, RAPGEF2, MAPT, PPP1R9A	296	129	19256	4.03436	0.999716	0.226582	0.223758
GOTERM_BP_DIRECT	GO:0009409~response to cold	5	1.54799	0.00382182	SLC25A27, PCSK1N, HSP90AA1, SCN9A, RGS7	296	42	19256	7.74453	0.99975	0.226582	0.223758
GOTERM_BP_DIRECT	GO:0000423~macromitophagy	4	1.23839	0.00385826	PRKN, MAP1LC3B, LRBA, ATG4B	296	21	19256	12.3912	0.999769	0.226582	0.223758
GOTERM_BP_DIRECT	GO:0021772~olfactory bulb development	4	1.23839	0.00385826	EXT1, AGTPBP1, DPYSL2, ID2	296	21	19256	12.3912	0.999769	0.226582	0.223758
GOTERM_BP_DIRECT	GO:0050680~negative regulation of epithelial cell proliferation	6	1.85759	0.00387052	TGFB2, PTEN, IFT80, STK4, STK3, PPARD	296	68	19256	5.74006	0.999775	0.226582	0.223758
GOTERM_BP_DIRECT	GO:0000226~microtubule cytoskeleton organization	8	2.47678	0.00463522	TTLL7, TUBB2B, DST, MAP2, TUBB3, MAP1B, MAPT, MID1	296	134	19256	3.88382	0.999957	0.255813	0.252624
GOTERM_BP_DIRECT	GO:0001841~neural tube formation	3	0.928793	0.00466866	STK4, SOX4, STK3	296	7	19256	27.8803	0.99996	0.255813	0.252624
GOTERM_BP_DIRECT	GO:0006897~endocytosis	10	3.09598	0.00486443	DNM3, MYO1E, RABGAP1L, HEATR5A, DPYSL2, DNER, ENPP2, ENPP1, LRP2, FNBP1L	296	208	19256	3.1276	0.999974	0.255813	0.252624
GOTERM_BP_DIRECT	GO:0007399~nervous system development	15	4.64396	0.00491989	PTEN, FN1, NRG1, INHBA, ARHGAP26, PPP1R9A, ROBO1, TTLL7, CCDC88A, ERBB4, MAP1B, DPYSL2, SLIT2, FGF12, ITM2B	296	414	19256	2.35703	0.999977	0.255813	0.252624
GOTERM_BP_DIRECT	GO:0008285~negative regulation of cell proliferation	16	4.95356	0.00499775	TGFB2, ATP8A2, BTG1, AGTPBP1, TES, PTEN, INHBA, STK4, TOB1, STK3, ERBB4, RB1CC1, FTH1, RAPGEF2, SOX4, SKAP2	296	459	19256	2.26768	0.999981	0.255813	0.252624
GOTERM_BP_DIRECT	GO:0007156~homophilic cell adhesion via plasma membrane adhesion molecules	9	2.78638	0.00507847	ITGB1, CDH2, PCDH9, CADM2, CDH11, CDH12, PCDH17, CDH19, ROBO1	296	172	19256	3.40399	0.999984	0.255813	0.252624
GOTERM_BP_DIRECT	GO:0006091~generation of precursor metabolites and energy	5	1.54799	0.00573776	ENPP1, PHKB, COX6A1, SLC25A4, PPARD	296	47	19256	6.92064	0.999996	0.276511	0.273064
GOTERM_BP_DIRECT	GO:0010628~positive regulation of gene expression	17	5.26316	0.00582392	PRKN, GSK3B, PTEN, FN1, NRG1, INHBA, CLU, HIF1A, ACTG1, ROBO1, RIMS2, ID2, KCNQ1OT1, ID4, CNTN1, EZR, PPARD	296	513	19256	2.15579	0.999997	0.276511	0.273064
GOTERM_BP_DIRECT	GO:0071456~cellular response to hypoxia	8	2.47678	0.00587234	BNIP3L, KCND2, PTEN, STC1, MALAT1, RORA, HIF1A, PPARD	296	140	19256	3.71737	0.999997	0.276511	0.273064
GOTERM_BP_DIRECT	GO:0021987~cerebral cortex development	6	1.85759	0.00621521	CNTNAP2, CDH2, FLNA, TRAPPC9, HIF1A, FOXP2	296	76	19256	5.13585	0.999999	0.281934	0.278419
GOTERM_BP_DIRECT	GO:0007275~multicellular organism development	10	3.09598	0.00637157	ALK, FSTL5, EPHA6, ERBB4, CDH11, CDH12, PAEP, ROR1, CDH19, IGF1R	296	217	19256	2.99788	0.999999	0.281934	0.278419
GOTERM_BP_DIRECT	GO:0003148~outflow tract septum morphogenesis	4	1.23839	0.006378	TGFB2, TBX20, LRP2, ROBO1	296	25	19256	10.4086	0.999999	0.281934	0.278419
GOTERM_BP_DIRECT	GO:0032092~positive regulation of protein binding	6	1.85759	0.00656549	PRKN, GSK3B, USP9X, RAPGEF2, STK4, STK3	296	77	19256	5.06915	0.999999	0.284417	0.280872
GOTERM_BP_DIRECT	GO:0008045~motor neuron axon guidance	4	1.23839	0.00712925	ALCAM, KIF5C, CHN1, SLIT2	296	26	19256	10.0083	1	0.302783	0.299009
GOTERM_BP_DIRECT	GO:0060271~cilium assembly	10	3.09598	0.00735365	AHI1, IFT88, KIF3A, RFX3, BBS9, FLNA, NEK1, IFT80, FNBP1L, ATP6V1D	296	222	19256	2.93036	1	0.306308	0.30249
GOTERM_BP_DIRECT	GO:0046621~negative regulation of organ growth	3	0.928793	0.00784295	PTEN, STK4, STK3	296	9	19256	21.6847	1	0.319968	0.315979
GOTERM_BP_DIRECT	GO:0008283~cell proliferation	9	2.78638	0.00797703	OCA2, CNTNAP2, TXNRD1, PRDX1, TBX20, NRG1, LRP2, LIPA, PPARD	296	186	19256	3.14778	1	0.319968	0.315979
GOTERM_BP_DIRECT	GO:0016477~cell migration	11	3.40557	0.00849063	ITGB1, LIMA1, CCDC88A, TGFB2, BTG1, FMNL2, ERBB4, USP9X, PTEN, GPC5, CTNNA2	296	268	19256	2.67013	1	0.334377	0.330208
GOTERM_BP_DIRECT	GO:2000271~positive regulation of fibroblast apoptotic process	3	0.928793	0.0097051	BCL2L11, BTG1, STK17A	296	10	19256	19.5162	1	0.372638	0.367993
GOTERM_BP_DIRECT	GO:0045892~negative regulation of transcription, DNA-templated	18	5.57276	0.00980628	RERE, YWHAB, RFX3, NRG1, AHR, HDAC9, TOB1, FOXP2, FOXP1, EID1, BASP1, ID2, TBX20, ID4, SAP18, JARID2, CRYAB, PPARD	296	590	19256	1.9847	1	0.372638	0.367993
GOTERM_BP_DIRECT	GO:0007264~small GTPase mediated signal transduction	7	2.16718	0.0108884	CCDC88A, DOCK4, RAPGEF2, PLD1, RGL1, NUCB2, RALGPS2	296	121	19256	3.76346	1	0.406626	0.401558
GOTERM_BP_DIRECT	GO:1902043~positive regulation of extrinsic apoptotic signaling pathway via death domain receptors	3	0.928793	0.0117427	STK4, SKIL, STK3	296	11	19256	17.742	1	0.431095	0.425721
GOTERM_BP_DIRECT	GO:0031532~actin cytoskeleton reorganization	5	1.54799	0.0126974	EPS8, AUTS2, MYH9, FLNA, EZR	296	59	19256	5.51306	1	0.458376	0.452662
GOTERM_BP_DIRECT	GO:0071320~cellular response to cAMP	5	1.54799	0.0134444	STC1, ITPR2, RAPGEF2, AHR, EZR	296	60	19256	5.42117	1	0.464852	0.459057
GOTERM_BP_DIRECT	GO:0045793~positive regulation of cell size	3	0.928793	0.0139498	HSP90AA1, RB1CC1, PRR16	296	12	19256	16.2635	1	0.464852	0.459057
GOTERM_BP_DIRECT	GO:0060413~atrial septum morphogenesis	3	0.928793	0.0139498	TGFB2, TBX20, CCN1	296	12	19256	16.2635	1	0.464852	0.459057
GOTERM_BP_DIRECT	GO:1990314~cellular response to insulin-like growth factor stimulus	3	0.928793	0.0139498	SYAP1, PTEN, IGF1R	296	12	19256	16.2635	1	0.464852	0.459057
GOTERM_BP_DIRECT	GO:0045475~locomotor rhythm	3	0.928793	0.0139498	KCND2, ID2, PTEN	296	12	19256	16.2635	1	0.464852	0.459057
GOTERM_BP_DIRECT	GO:0006629~lipid metabolic process	9	2.78638	0.0153856	FABP5, MGST3, PLCL1, BCKDHB, PDE3A, LRP2, LIPA, CLU, PPARD	296	209	19256	2.80137	1	0.504929	0.498635
GOTERM_BP_DIRECT	GO:0043408~regulation of MAPK cascade	4	1.23839	0.0162248	TAOK3, ATP6AP2, STK4, STK3	296	35	19256	7.43475	1	0.505019	0.498724
GOTERM_BP_DIRECT	GO:0048680~positive regulation of axon regeneration	3	0.928793	0.016321	GRN, FLNA, IGF1R	296	13	19256	15.0125	1	0.505019	0.498724
GOTERM_BP_DIRECT	GO:0003215~cardiac right ventricle morphogenesis	3	0.928793	0.016321	TGFB2, TBX20, SOX4	296	13	19256	15.0125	1	0.505019	0.498724
GOTERM_BP_DIRECT	GO:0010917~negative regulation of mitochondrial membrane potential	3	0.928793	0.016321	SLC25A27, BNIP3L, MAPT	296	13	19256	15.0125	1	0.505019	0.498724
GOTERM_BP_DIRECT	GO:0030335~positive regulation of cell migration	10	3.09598	0.0173705	SPAG9, ITGB1, PPP3CA, GRN, ATP8A1, PDGFC, IRS2, CCN1, ACTG1, IGF1R	296	256	19256	2.54117	1	0.522113	0.515605
GOTERM_BP_DIRECT	GO:0070507~regulation of microtubule cytoskeleton organization	4	1.23839	0.0175033	GSK3B, PRKAA2, MAPT, MID1	296	36	19256	7.22823	1	0.522113	0.515605
GOTERM_BP_DIRECT	GO:0050804~modulation of synaptic transmission	5	1.54799	0.0175966	AKAP12, PPP3CA, TUBB2B, CDH11, PPP1R9A	296	65	19256	5.00416	1	0.522113	0.515605
GOTERM_BP_DIRECT	GO:0042752~regulation of circadian rhythm	5	1.54799	0.0185124	GSK3B, PPP1CC, PRKAA2, USP9X, ID2	296	66	19256	4.92834	1	0.541864	0.535109
GOTERM_BP_DIRECT	GO:0060412~ventricular septum morphogenesis	4	1.23839	0.0188365	TGFB2, SLIT2, SOX4, ROBO1	296	37	19256	7.03287	1	0.543999	0.537218
GOTERM_BP_DIRECT	GO:0048870~cell motility	4	1.23839	0.0202245	DST, ENPP2, PTEN, PLD1	296	38	19256	6.8478	1	0.576397	0.569212
GOTERM_BP_DIRECT	GO:0010629~negative regulation of gene expression	11	3.40557	0.0208305	PRKN, GSK3B, TGFB2, PRKAA2, TIPARP, ID2, MAPT, CRYAB, HIF1A, ROBO1, FOXP1	296	308	19256	2.32336	1	0.579221	0.572001
GOTERM_BP_DIRECT	GO:0042060~wound healing	6	1.85759	0.0211595	EXT1, PPP3CA, TGFB2, DST, NRG1, PPARD	296	103	19256	3.78956	1	0.579221	0.572001
GOTERM_BP_DIRECT	GO:0003184~pulmonary valve morphogenesis	3	0.928793	0.0215335	TGFB2, SLIT2, ROBO1	296	15	19256	13.0108	1	0.579221	0.572001
GOTERM_BP_DIRECT	GO:0098742~cell-cell adhesion via plasma-membrane adhesion molecules	4	1.23839	0.0216673	CDH2, CDH11, CDH12, CDH19	296	39	19256	6.67221	1	0.579221	0.572001
GOTERM_BP_DIRECT	GO:0010634~positive regulation of epithelial cell migration	4	1.23839	0.0216673	TGFB2, ENPP2, IRS2, HIF1A	296	39	19256	6.67221	1	0.579221	0.572001
GOTERM_BP_DIRECT	GO:0035556~intracellular signal transduction	14	4.33437	0.021928	GSK3B, PRKAA2, PLCL1, CBLB, NRG1, STK4, STK3, TAOK3, STK17A, CHN1, RAPGEF2, GPR155, PAG1, RGS7	296	450	19256	2.0239	1	0.579221	0.572001
GOTERM_BP_DIRECT	GO:0019216~regulation of lipid metabolic process	4	1.23839	0.0231649	ID2, PSAP, IRS2, PPARD	296	40	19256	6.50541	1	0.604521	0.596986
GOTERM_BP_DIRECT	GO:0032922~circadian regulation of gene expression	5	1.54799	0.0235318	PPP1CC, ID2, ID4, RORA, AHR	296	71	19256	4.58127	1	0.606785	0.599221
GOTERM_BP_DIRECT	GO:0071625~vocalization behavior	3	0.928793	0.0243641	EXT1, CNTNAP2, NRXN3	296	16	19256	12.1976	1	0.620855	0.613115
GOTERM_BP_DIRECT	GO:0033674~positive regulation of kinase activity	5	1.54799	0.0257488	ALK, EPHA6, ERBB4, ROR1, IGF1R	296	73	19256	4.45576	1	0.64795	0.639873
GOTERM_BP_DIRECT	GO:0030334~regulation of cell migration	6	1.85759	0.0262519	FRMD5, ERBB4, TMSB4X, ENPP2, FLNA, VCL	296	109	19256	3.58096	1	0.64795	0.639873
GOTERM_BP_DIRECT	GO:1990090~cellular response to nerve growth factor stimulus	4	1.23839	0.0263248	KIDINS220, PTEN, RAPGEF2, MAPT	296	42	19256	6.19562	1	0.64795	0.639873
GOTERM_BP_DIRECT	GO:0050708~regulation of protein secretion	3	0.928793	0.0273375	DNAJC1, ARFIP1, STXBP5L	296	17	19256	11.4801	1	0.657921	0.64972
GOTERM_BP_DIRECT	GO:0043116~negative regulation of vascular permeability	3	0.928793	0.0273375	AKAP12, PDE3A, SLIT2	296	17	19256	11.4801	1	0.657921	0.64972
GOTERM_BP_DIRECT	GO:0016339~calcium-dependent cell-cell adhesion via plasma membrane cell adhesion molecules	4	1.23839	0.0279869	CDH2, CDH11, CDH12, CDH19	296	43	19256	6.05154	1	0.66615	0.657846
GOTERM_BP_DIRECT	GO:0021836~chemorepulsion involved in postnatal olfactory bulb interneuron migration	2	0.619195	0.0304059	SLIT2, ROBO1	296	2	19256	65.0541	1	0.680797	0.67231
GOTERM_BP_DIRECT	GO:1904049~negative regulation of spontaneous neurotransmitter secretion	2	0.619195	0.0304059	PRKN, PPP1R9A	296	2	19256	65.0541	1	0.680797	0.67231
GOTERM_BP_DIRECT	GO:0071109~superior temporal gyrus development	2	0.619195	0.0304059	GSK3B, CNTNAP2	296	2	19256	65.0541	1	0.680797	0.67231
GOTERM_BP_DIRECT	GO:0071711~basement membrane organization	3	0.928793	0.0304485	EXT1, ITGB1, FLRT2	296	18	19256	10.8423	1	0.680797	0.67231
GOTERM_BP_DIRECT	GO:0045669~positive regulation of osteoblast differentiation	5	1.54799	0.0305482	PPP3CA, SUCO, TENT5A, CCN1, ACVR2A	296	77	19256	4.22429	1	0.680797	0.67231
GOTERM_BP_DIRECT	GO:0032147~activation of protein kinase activity	5	1.54799	0.0305482	CCDC88A, TGFB2, TAOK3, STK4, STK3	296	77	19256	4.22429	1	0.680797	0.67231
GOTERM_BP_DIRECT	GO:0042593~glucose homeostasis	6	1.85759	0.0310467	PRKAA2, FABP5, HIF1A, SOX4, IGF1R, STXBP5L	296	114	19256	3.4239	1	0.680797	0.67231
GOTERM_BP_DIRECT	GO:0050790~regulation of catalytic activity	12	3.71517	0.0311167	DOCK4, ADGRB3, DENND4A, KIDINS220, RCAN2, BMP2K, PPP2R3A, ARHGAP26, COX6A1, HIF1A, NUCB2, STXBP5L	296	376	19256	2.07619	1	0.680797	0.67231
GOTERM_BP_DIRECT	GO:0060548~negative regulation of cell death	5	1.54799	0.0318249	PRKN, BNIP3L, CCN1, CLU, SOX4	296	78	19256	4.17013	1	0.689327	0.680734
GOTERM_BP_DIRECT	GO:0008360~regulation of cell shape	7	2.16718	0.0323731	EPS8, FMNL2, FN1, MYH9, EZR, MYL12A, MYL12B	296	155	19256	2.93793	1	0.694258	0.685604
GOTERM_BP_DIRECT	GO:0001837~epithelial to mesenchymal transition	4	1.23839	0.0332999	GSK3B, TGFB2, FLNA, HIF1A	296	46	19256	5.65687	1	0.695027	0.686363
GOTERM_BP_DIRECT	GO:0045724~positive regulation of cilium assembly	3	0.928793	0.0336925	GSK3B, CCDC88A, IFT88	296	19	19256	10.2717	1	0.695027	0.686363
GOTERM_BP_DIRECT	GO:2000060~positive regulation of protein ubiquitination involved in ubiquitin-dependent protein catabolic process	3	0.928793	0.0336925	AGTPBP1, PTEN, CLU	296	19	19256	10.2717	1	0.695027	0.686363
GOTERM_BP_DIRECT	GO:0021954~central nervous system neuron development	3	0.928793	0.0336925	AGTPBP1, MAP2, MAPT	296	19	19256	10.2717	1	0.695027	0.686363
GOTERM_BP_DIRECT	GO:0001822~kidney development	6	1.85759	0.0363578	TGFB2, IFT88, BCL2L11, TIPARP, LRP2, ADAMTS6	296	119	19256	3.28004	1	0.736528	0.727347
GOTERM_BP_DIRECT	GO:0035329~hippo signaling	3	0.928793	0.0370644	STK4, TEAD1, STK3	296	20	19256	9.75811	1	0.736528	0.727347
GOTERM_BP_DIRECT	GO:0032874~positive regulation of stress-activated MAPK cascade	3	0.928793	0.0370644	TGFB2, TAOK3, MID1	296	20	19256	9.75811	1	0.736528	0.727347
GOTERM_BP_DIRECT	GO:0050770~regulation of axonogenesis	3	0.928793	0.0370644	GSK3B, CDH2, CHN1	296	20	19256	9.75811	1	0.736528	0.727347
GOTERM_BP_DIRECT	GO:0072659~protein localization to plasma membrane	7	2.16718	0.0378861	RAB3C, CDH2, FLNA, RAPGEF2, EZR, MYL12A, S100A10	296	161	19256	2.82844	1	0.746012	0.736713
GOTERM_BP_DIRECT	GO:0001525~angiogenesis	9	2.78638	0.0404343	PTEN, NRXN3, FN1, MYH9, FLNA, RORA, HIF1A, SAT1, ACTG1	296	252	19256	2.32336	1	0.763935	0.754413
GOTERM_BP_DIRECT	GO:0042127~regulation of cell proliferation	7	2.16718	0.0404738	ALK, CCDC88A, TGFB2, TES, TXNIP, RAPGEF2, CLU	296	164	19256	2.7767	1	0.763935	0.754413
GOTERM_BP_DIRECT	GO:0002042~cell migration involved in sprouting angiogenesis	3	0.928793	0.0405598	ITGB1, SLIT2, ROBO1	296	21	19256	9.29344	1	0.763935	0.754413
GOTERM_BP_DIRECT	GO:1990000~amyloid fibril formation	3	0.928793	0.0405598	PRKN, USP9X, MAPT	296	21	19256	9.29344	1	0.763935	0.754413
GOTERM_BP_DIRECT	GO:0007042~lysosomal lumen acidification	3	0.928793	0.0405598	GRN, ATP6AP2, ATP6V1D	296	21	19256	9.29344	1	0.763935	0.754413
GOTERM_BP_DIRECT	GO:0008344~adult locomotory behavior	4	1.23839	0.0411377	NR4A2, EPS8, PRKN, FGF12	296	50	19256	5.20432	1	0.768141	0.758566
GOTERM_BP_DIRECT	GO:0071333~cellular response to glucose stimulus	5	1.54799	0.0416306	PPP3CA, PRKAA2, IRS2, SOX4, IGF1R	296	85	19256	3.82671	1	0.770699	0.761092
GOTERM_BP_DIRECT	GO:0030879~mammary gland development	3	0.928793	0.0441741	BCL2L11, IRS2, NRG1	296	22	19256	8.87101	1	0.786242	0.776441
GOTERM_BP_DIRECT	GO:0038130~ERBB4 signaling pathway	2	0.619195	0.0452615	ERBB4, NRG1	296	3	19256	43.3694	1	0.786242	0.776441
GOTERM_BP_DIRECT	GO:0032387~negative regulation of intracellular transport	2	0.619195	0.0452615	MAP1B, CRYAB	296	3	19256	43.3694	1	0.786242	0.776441
GOTERM_BP_DIRECT	GO:0061740~protein targeting to lysosome involved in chaperone-mediated autophagy	2	0.619195	0.0452615	LAMP2, CLU	296	3	19256	43.3694	1	0.786242	0.776441
GOTERM_BP_DIRECT	GO:1904071~presynaptic active zone assembly	2	0.619195	0.0452615	PCLO, PCDH17	296	3	19256	43.3694	1	0.786242	0.776441
GOTERM_BP_DIRECT	GO:0060800~regulation of cell differentiation involved in embryonic placenta development	2	0.619195	0.0452615	STK4, STK3	296	3	19256	43.3694	1	0.786242	0.776441
GOTERM_BP_DIRECT	GO:1904237~positive regulation of substrate-dependent cell migration, cell attachment to substrate	2	0.619195	0.0452615	FN1, STK4	296	3	19256	43.3694	1	0.786242	0.776441
GOTERM_BP_DIRECT	GO:0097191~extrinsic apoptotic signaling pathway	4	1.23839	0.0453741	GSK3B, TGFB2, RB1CC1, INHBA	296	52	19256	5.00416	1	0.786242	0.776441
GOTERM_BP_DIRECT	GO:0006468~protein phosphorylation	14	4.33437	0.0466113	GSK3B, TGFB2, PRKAA2, RIOK3, PHKB, STK4, ACVR2A, STK3, TAOK3, STK17A, RPS6KC1, RB1CC1, BMP2K, NEK1	296	501	19256	1.81788	1	0.798398	0.788446
GOTERM_BP_DIRECT	GO:0051897~positive regulation of protein kinase B signaling	6	1.85759	0.0472506	ITGB1, HSP90AA1, NRG1, LRP2, STK3, IGF1R	296	128	19256	3.04941	1	0.798398	0.788446
GOTERM_BP_DIRECT	GO:0009408~response to heat	4	1.23839	0.0475702	HSP90AA1, DNAJB4, SCN9A, CRYAB	296	53	19256	4.90974	1	0.798398	0.788446
GOTERM_BP_DIRECT	GO:0070886~positive regulation of calcineurin-NFAT signaling cascade	3	0.928793	0.0479027	PPP3CA, NRG1, LMCD1	296	23	19256	8.48531	1	0.798398	0.788446
GOTERM_BP_DIRECT	GO:0007409~axonogenesis	5	1.54799	0.0479186	ATP8A2, MAP1B, APLP2, CTNNA2, IGF1R	296	89	19256	3.65472	1	0.798398	0.788446
GOTERM_BP_DIRECT	GO:0035176~social behavior	4	1.23839	0.0498178	EXT1, CNTNAP2, PTEN, NRXN3	296	54	19256	4.81882	1	0.818	0.807803
GOTERM_BP_DIRECT	GO:0048854~brain morphogenesis	3	0.928793	0.0517415	CDH2, PTEN, CTNNA2	296	24	19256	8.13176	1	0.818	0.807803
GOTERM_BP_DIRECT	GO:1903861~positive regulation of dendrite extension	3	0.928793	0.0517415	RIMS2, PRKN, SYT1	296	24	19256	8.13176	1	0.818	0.807803
GOTERM_BP_DIRECT	GO:0035904~aorta development	3	0.928793	0.0517415	LRP2, ADAMTS6, ROBO1	296	24	19256	8.13176	1	0.818	0.807803
GOTERM_BP_DIRECT	GO:2000378~negative regulation of reactive oxygen species metabolic process	3	0.928793	0.0517415	PRKN, CRYAB, HIF1A	296	24	19256	8.13176	1	0.818	0.807803
GOTERM_BP_DIRECT	GO:0051496~positive regulation of stress fiber assembly	4	1.23839	0.0521164	CCDC88A, LIMCH1, PPM1E, S100A10	296	55	19256	4.7312	1	0.818	0.807803
GOTERM_BP_DIRECT	GO:0007193~adenylate cyclase-inhibiting G-protein coupled receptor signaling pathway	4	1.23839	0.0521164	AKAP12, RGS1, PSAP, GNAI1	296	55	19256	4.7312	1	0.818	0.807803
GOTERM_BP_DIRECT	GO:0031334~positive regulation of protein complex assembly	4	1.23839	0.0521164	GSK3B, BCL2L11, NRG1, CLU	296	55	19256	4.7312	1	0.818	0.807803
GOTERM_BP_DIRECT	GO:0061484~hematopoietic stem cell homeostasis	3	0.928793	0.0556862	EXT1, NBEA, SOX4	296	25	19256	7.80649	1	0.826257	0.815958
GOTERM_BP_DIRECT	GO:0051893~regulation of focal adhesion assembly	3	0.928793	0.0556862	LIMCH1, VCL, ACTG1	296	25	19256	7.80649	1	0.826257	0.815958
GOTERM_BP_DIRECT	GO:0046716~muscle cell cellular homeostasis	3	0.928793	0.0597326	LAMP2, HIF1A, SGCZ	296	26	19256	7.50624	1	0.826257	0.815958
GOTERM_BP_DIRECT	GO:0046777~protein autophosphorylation	7	2.16718	0.0598324	ALK, GSK3B, TAOK3, ERBB4, RB1CC1, STK4, IGF1R	296	181	19256	2.5159	1	0.826257	0.815958
GOTERM_BP_DIRECT	GO:0021942~radial glia guided migration of Purkinje cell	2	0.619195	0.0598903	RERE, CTNNA2	296	4	19256	32.527	1	0.826257	0.815958
GOTERM_BP_DIRECT	GO:0060215~primitive hemopoiesis	2	0.619195	0.0598903	STK4, STK3	296	4	19256	32.527	1	0.826257	0.815958
GOTERM_BP_DIRECT	GO:0003157~endocardium development	2	0.619195	0.0598903	STK4, STK3	296	4	19256	32.527	1	0.826257	0.815958
GOTERM_BP_DIRECT	GO:0030835~negative regulation of actin filament depolymerization	2	0.619195	0.0598903	LIMA1, PLEKHH2	296	4	19256	32.527	1	0.826257	0.815958
GOTERM_BP_DIRECT	GO:1903377~negative regulation of oxidative stress-induced neuron intrinsic apoptotic signaling pathway	2	0.619195	0.0598903	PRKN, HIF1A	296	4	19256	32.527	1	0.826257	0.815958
GOTERM_BP_DIRECT	GO:0035910~ascending aorta morphogenesis	2	0.619195	0.0598903	TGFB2, SOX4	296	4	19256	32.527	1	0.826257	0.815958
GOTERM_BP_DIRECT	GO:0032655~regulation of interleukin-12 production	2	0.619195	0.0598903	HLA-B, FOXP1	296	4	19256	32.527	1	0.826257	0.815958
GOTERM_BP_DIRECT	GO:0061092~positive regulation of phospholipid translocation	2	0.619195	0.0598903	ATP8A2, ATP8A1	296	4	19256	32.527	1	0.826257	0.815958
GOTERM_BP_DIRECT	GO:0061030~epithelial cell differentiation involved in mammary gland alveolus development	2	0.619195	0.0598903	ID2, HIF1A	296	4	19256	32.527	1	0.826257	0.815958
GOTERM_BP_DIRECT	GO:0021773~striatal medium spiny neuron differentiation	2	0.619195	0.0598903	ZSWIM6, INHBA	296	4	19256	32.527	1	0.826257	0.815958
GOTERM_BP_DIRECT	GO:0032909~regulation of transforming growth factor beta2 production	2	0.619195	0.0598903	TGFB2, HIF1A	296	4	19256	32.527	1	0.826257	0.815958
GOTERM_BP_DIRECT	GO:1903659~regulation of complement-dependent cytotoxicity	2	0.619195	0.0598903	CD59, CD55	296	4	19256	32.527	1	0.826257	0.815958
GOTERM_BP_DIRECT	GO:0007161~calcium-independent cell-matrix adhesion	2	0.619195	0.0598903	ITGB1, FN1	296	4	19256	32.527	1	0.826257	0.815958
GOTERM_BP_DIRECT	GO:0021943~formation of radial glial scaffolds	2	0.619195	0.0598903	ITGB1, FLNA	296	4	19256	32.527	1	0.826257	0.815958
GOTERM_BP_DIRECT	GO:0001754~eye photoreceptor cell differentiation	2	0.619195	0.0598903	AGTPBP1, PPP2R3A	296	4	19256	32.527	1	0.826257	0.815958
GOTERM_BP_DIRECT	GO:0001666~response to hypoxia	7	2.16718	0.0610641	NR4A2, TGFB2, MT-ND5, ITPR2, PLOD2, CRYAB, HIF1A	296	182	19256	2.50208	1	0.83712	0.826685
GOTERM_BP_DIRECT	GO:0043066~negative regulation of apoptotic process	14	4.33437	0.0624015	GSK3B, BNIP3L, PRKAA2, PTEN, LRP2, IGF1R, SLC25A27, AHI1, ERBB4, PDE3A, FLNA, CCN1, CRYAB, PPARD	296	526	19256	1.73148	1	0.850074	0.839477
GOTERM_BP_DIRECT	GO:0060070~canonical Wnt signaling pathway	5	1.54799	0.063874	NR4A2, EXT1, PTEN, STK4, STK3	296	98	19256	3.31908	1	0.85936	0.848648
GOTERM_BP_DIRECT	GO:0034332~adherens junction organization	3	0.928793	0.0638767	CDH11, CDH12, CDH19	296	27	19256	7.22823	1	0.85936	0.848648
GOTERM_BP_DIRECT	GO:0016042~lipid catabolic process	5	1.54799	0.0677544	PLA2G12A, PLCL1, PLD1, LIPA, PLD3	296	100	19256	3.2527	1	0.905132	0.893849
GOTERM_BP_DIRECT	GO:0002052~positive regulation of neuroblast proliferation	3	0.928793	0.0681147	ITGB1, ID4, HIF1A	296	28	19256	6.97008	1	0.905132	0.893849
GOTERM_BP_DIRECT	GO:0051965~positive regulation of synapse assembly	4	1.23839	0.0695891	LINGO2, FLRT2, ADGRB3, LRRN1	296	62	19256	4.19704	1	0.913516	0.902128
GOTERM_BP_DIRECT	GO:0007612~learning	4	1.23839	0.0695891	PRKN, CNTNAP2, ATP8A1, NRXN3	296	62	19256	4.19704	1	0.913516	0.902128
GOTERM_BP_DIRECT	GO:0043525~positive regulation of neuron apoptotic process	4	1.23839	0.072276	GRN, TGFB2, BCL2L11, AIFM1	296	63	19256	4.13042	1	0.914343	0.902946
GOTERM_BP_DIRECT	GO:0007520~myoblast fusion	3	0.928793	0.0724427	ITGB1, ADGRB3, MYH9	296	29	19256	6.72973	1	0.914343	0.902946
GOTERM_BP_DIRECT	GO:0090090~negative regulation of canonical Wnt signaling pathway	6	1.85759	0.0725762	PRKN, GSK3B, CDH2, PPP2R3A, STK4, STK3	296	145	19256	2.69189	1	0.914343	0.902946
GOTERM_BP_DIRECT	GO:0017038~protein import	2	0.619195	0.0742957	LAMP2, CLU	296	5	19256	26.0216	1	0.914343	0.902946
GOTERM_BP_DIRECT	GO:1902396~protein localization to bicellular tight junction	2	0.619195	0.0742957	FLNA, ACTG1	296	5	19256	26.0216	1	0.914343	0.902946
GOTERM_BP_DIRECT	GO:0051823~regulation of synapse structural plasticity	2	0.619195	0.0742957	CTNNA2, PPP1R9A	296	5	19256	26.0216	1	0.914343	0.902946
GOTERM_BP_DIRECT	GO:0003289~atrial septum primum morphogenesis	2	0.619195	0.0742957	TGFB2, SOX4	296	5	19256	26.0216	1	0.914343	0.902946
GOTERM_BP_DIRECT	GO:0038135~ERBB2-ERBB4 signaling pathway	2	0.619195	0.0742957	ERBB4, NRG1	296	5	19256	26.0216	1	0.914343	0.902946
GOTERM_BP_DIRECT	GO:0045578~negative regulation of B cell differentiation	2	0.619195	0.0742957	ID2, INHBA	296	5	19256	26.0216	1	0.914343	0.902946
GOTERM_BP_DIRECT	GO:0032286~central nervous system myelin maintenance	2	0.619195	0.0742957	PTEN, CLU	296	5	19256	26.0216	1	0.914343	0.902946
GOTERM_BP_DIRECT	GO:0035385~Roundabout signaling pathway	2	0.619195	0.0742957	SLIT2, ROBO1	296	5	19256	26.0216	1	0.914343	0.902946
GOTERM_BP_DIRECT	GO:0070936~protein K48-linked ubiquitination	4	1.23839	0.0750088	PRKN, UBE2H, UBE2E2, SKP1	296	64	19256	4.06588	1	0.917905	0.906463
GOTERM_BP_DIRECT	GO:0045664~regulation of neuron differentiation	3	0.928793	0.0768569	ALK, DPYSL2, ID2	296	30	19256	6.50541	1	0.930011	0.918418
GOTERM_BP_DIRECT	GO:0070979~protein K11-linked ubiquitination	3	0.928793	0.0768569	PRKN, UBE2H, UBE2E2	296	30	19256	6.50541	1	0.930011	0.918418
GOTERM_BP_DIRECT	GO:0035633~maintenance of permeability of blood-brain barrier	3	0.928793	0.0813537	ITGB1, VCL, ACTG1	296	31	19256	6.29555	1	0.962908	0.950905
GOTERM_BP_DIRECT	GO:0050772~positive regulation of axonogenesis	3	0.928793	0.0813537	SLIT2, SKIL, ROBO1	296	31	19256	6.29555	1	0.962908	0.950905
GOTERM_BP_DIRECT	GO:0046676~negative regulation of insulin secretion	3	0.928793	0.0813537	PRKN, PPP3CA, STXBP5L	296	31	19256	6.29555	1	0.962908	0.950905
GOTERM_BP_DIRECT	GO:0005977~glycogen metabolic process	3	0.928793	0.0813537	GSK3B, PPP1CC, PHKB	296	31	19256	6.29555	1	0.962908	0.950905
GOTERM_BP_DIRECT	GO:0003180~aortic valve morphogenesis	3	0.928793	0.0859296	TBX20, SLIT2, ROBO1	296	32	19256	6.09882	1	0.98282	0.970569
GOTERM_BP_DIRECT	GO:0016239~positive regulation of macroautophagy	3	0.928793	0.0859296	BNIP3L, PRKAA2, HIF1A	296	32	19256	6.09882	1	0.98282	0.970569
GOTERM_BP_DIRECT	GO:0030163~protein catabolic process	4	1.23839	0.0863857	EXT1, PRKN, CBLB, NRG1	296	68	19256	3.82671	1	0.98282	0.970569
GOTERM_BP_DIRECT	GO:0032869~cellular response to insulin stimulus	5	1.54799	0.0866729	SYAP1, PTEN, ENPP1, IRS2, HDAC9	296	109	19256	2.98413	1	0.98282	0.970569
GOTERM_BP_DIRECT	GO:0071321~cellular response to cGMP	2	0.619195	0.0884811	PDE3A, RAPGEF2	296	6	19256	21.6847	1	0.98282	0.970569
GOTERM_BP_DIRECT	GO:0038138~ERBB4-ERBB4 signaling pathway	2	0.619195	0.0884811	ERBB4, NRG1	296	6	19256	21.6847	1	0.98282	0.970569
GOTERM_BP_DIRECT	GO:0015015~heparan sulfate proteoglycan biosynthetic process, enzymatic modification	2	0.619195	0.0884811	HS3ST5, HS6ST3	296	6	19256	21.6847	1	0.98282	0.970569
GOTERM_BP_DIRECT	GO:0001738~morphogenesis of a polarized epithelium	2	0.619195	0.0884811	AHI1, ACTG1	296	6	19256	21.6847	1	0.98282	0.970569
GOTERM_BP_DIRECT	GO:0060706~cell differentiation involved in embryonic placenta development	2	0.619195	0.0884811	STK4, STK3	296	6	19256	21.6847	1	0.98282	0.970569
GOTERM_BP_DIRECT	GO:1904428~negative regulation of tubulin deacetylation	2	0.619195	0.0884811	PRKAA2, MAPT	296	6	19256	21.6847	1	0.98282	0.970569
GOTERM_BP_DIRECT	GO:0042541~hemoglobin biosynthetic process	2	0.619195	0.0884811	INHBA, HIF1A	296	6	19256	21.6847	1	0.98282	0.970569
GOTERM_BP_DIRECT	GO:1903566~positive regulation of protein localization to cilium	2	0.619195	0.0884811	GSK3B, CCDC88A	296	6	19256	21.6847	1	0.98282	0.970569
GOTERM_BP_DIRECT	GO:0060045~positive regulation of cardiac muscle cell proliferation	3	0.928793	0.0905811	ERBB4, TBX20, NRG1	296	33	19256	5.914	1	1	0.987991
GOTERM_BP_DIRECT	GO:0045648~positive regulation of erythrocyte differentiation	3	0.928793	0.0953049	INHBA, HIF1A, ACVR2A	296	34	19256	5.74006	1	1	0.987991
GOTERM_BP_DIRECT	GO:0071108~protein K48-linked deubiquitination	3	0.928793	0.0953049	MINDY3, USP9X, OTUD7A	296	34	19256	5.74006	1	1	0.987991
GOTERM_BP_DIRECT	GO:0045773~positive regulation of axon extension	3	0.928793	0.0953049	MAP1B, FN1, MAPT	296	34	19256	5.74006	1	1	0.987991
GOTERM_BP_DIRECT	GO:0021766~hippocampus development	4	1.23839	0.0984432	ALK, GSK3B, ID4, IGF1R	296	72	19256	3.61411	1	1	0.987991

## Sheet: Supplementary Table S4.
Supplementary Table S4. Downregulated GO terms of BP.
Category	Term	Count	%	PValue	Genes	List Total	Pop Hits	Pop Total	Fold Enrichment	Bonferroni	Benjamini	FDR
GOTERM_BP_DIRECT	GO:0070934~CRD-mediated mRNA stabilization	8	1.44928	2.606e-09	SYNCRIP, DHX9, CSDE1, HNRNPD, IGF2BP1, HNRNPU, IGF2BP3, IGF2BP2	510	11	19256	27.4595	7.29677e-06	7.2968e-06	7.24728e-06
GOTERM_BP_DIRECT	GO:0000398~mRNA splicing, via spliceosome	21	3.80435	4.43954e-07	SRRM2, HSPA8, DDX5, HNRNPA3, SF3B3, DDX46, HNRNPU, PNN, SYNCRIP, HNRNPM, LSM7, SFPQ, HNRNPK, HNRNPH1, HNRNPA2B1, SRSF2, SRSF3, SNRPE, HNRNPH3, SRSF7, RBMX	510	202	19256	3.92522	0.0012423	0.000621536	0.000617318
GOTERM_BP_DIRECT	GO:1900152~negative regulation of nuclear-transcribed mRNA catabolic process, deadenylation-dependent decay	6	1.08696	1.46054e-06	SYNCRIP, DHX9, CSDE1, HNRNPD, IGF2BP1, HNRNPU	510	9	19256	25.1712	0.00408115	0.00136317	0.00135392
GOTERM_BP_DIRECT	GO:0006338~chromatin remodeling	18	3.26087	3.58004e-06	ZRANB3, HDAC4, NPM1, SMARCC1, PBRM1, CHD9, DDX21, RSF1, BAZ1A, BAZ2B, CHD3, BAZ1B, ESR1, ARID1B, SMARCA4, ZNF827, SCMH1, BPTF	510	173	19256	3.92846	0.00997407	0.00250603	0.00248903
GOTERM_BP_DIRECT	GO:0007399~nervous system development	28	5.07246	1.6828e-05	SEMA5A, HDAC4, NLGN1, EDNRB, ERBB3, ADGRG6, IGF2BP1, IGF2BP3, DIP2B, IGF2BP2, HES6, SMARCC1, RBFOX1, PAX3, CABLES1, NAV1, GFRA1, NAV2, MERTK, ARID1B, DCLK1, SMARCA4, NME1, ZEB2, PRKD1, ATXN10, MDGA2, MET	510	414	19256	2.5536	0.0460259	0.00942366	0.00935972
GOTERM_BP_DIRECT	GO:0030318~melanocyte differentiation	7	1.26812	2.2796e-05	USP13, LRMDA, EDNRB, TYRP1, RAB27A, MITF, SOX10	510	23	19256	11.4912	0.0618351	0.0106381	0.010566
GOTERM_BP_DIRECT	GO:0032508~DNA duplex unwinding	11	1.99275	2.7088e-05	ZRANB3, POLQ, XRCC6, BRIP1, XRCC5, CHD9, DHX9, MCM3, CHD3, NAV2, GTF2F2	510	75	19256	5.53767	0.0730423	0.0108352	0.0107617
GOTERM_BP_DIRECT	GO:2000767~positive regulation of cytoplasmic translation	6	1.08696	4.34161e-05	SYNCRIP, DHX9, CSDE1, HNRNPD, IGF2BP1, HNRNPU	510	16	19256	14.1588	0.114469	0.0151956	0.0150925
GOTERM_BP_DIRECT	GO:0000278~mitotic cell cycle	15	2.71739	6.09125e-05	RRM1, PBRM1, XRCC2, TUBB, SETDB2, AURKA, CIT, CENPF, TUBA1B, KIF18B, PBK, SRSF2, RAN, FBXL7, MCPH1	510	154	19256	3.67762	0.156808	0.0189506	0.018822
GOTERM_BP_DIRECT	GO:0008380~RNA splicing	17	3.07971	8.72826e-05	TCERG1, HSPA8, RBM39, RBM25, RBFOX1, SF3B3, PRMT1, FUS, PUS7, QKI, PTBP2, SYNCRIP, SFPQ, C1QBP, SRSF2, HNRNPH3, SRSF7	510	200	19256	3.20933	0.216827	0.024075	0.0239116
GOTERM_BP_DIRECT	GO:0045944~positive regulation of transcription from RNA polymerase II promoter	55	9.96377	9.45803e-05	TCERG1, MAML2, ONECUT1, HNRNPU, RSF1, NUCKS1, HMGB1, AATF, ETS1, MECP2, GTF2I, DDX17, EIF5A, NCOA2, SMARCC1, MRTFB, NME2, PAX3, MITF, BAZ1B, SOX10, GTF2F2, ZFX, ETV6, SFPQ, ZEB2, KAT6B, NCL, TET3, PRKD1, MET, PTMA, HDAC4, PRKDC, DHX9, DDX21, NPAS2, ZNF827, IFI16, ALX1, E2F3, BPTF, ZNF462, WWOX, NPM1, XRCC6, ESR1, SMARCA4, MLLT10, DAB2, HNRNPK, HNRNPD, ATM, BMPR1B, RBMX	510	1201	19256	1.72908	0.232669	0.024075	0.0239116
GOTERM_BP_DIRECT	GO:0051028~mRNA transport	11	1.99275	0.000119517	EIF5A, NUP205, HNRNPA3, XPO1, DHX9, HNRNPA2B1, IGF2BP1, IGF2BP3, IGF2BP2, SRSF7, QKI	510	89	19256	4.66658	0.284425	0.0278874	0.0276981
GOTERM_BP_DIRECT	GO:0045892~negative regulation of transcription, DNA-templated	32	5.7971	0.000242781	HDAC4, SP100, SET, ZMYND8, RSF1, CHD3, ENO1, MECP2, IFI16, ZNF827, SCMH1, RBBP8, ALX1, SOX6, HSPA8, ZHX2, XRCC6, XRCC5, SFMBT2, SETDB2, PA2G4, SOX10, SMARCA4, NCOR2, SFPQ, ILF3, CENPF, HNRNPK, KAT6B, SRSF2, EIF4G2, LIMS1	510	590	19256	2.04783	0.493317	0.0522912	0.0519364
GOTERM_BP_DIRECT	GO:0042493~response to drug	20	3.62319	0.000312947	HDAC4, RPH3AL, HSP90AB1, MCM7, XRCC5, MGST1, HTR2B, SLC1A3, CYBA, TYMS, NPAS2, HSPD1, LDHA, CENPF, CCNB1, XPO1, CDK4, TIMP2, TSPO, PAM	510	293	19256	2.57726	0.583716	0.0579886	0.0575951
GOTERM_BP_DIRECT	GO:0006281~DNA repair	20	3.62319	0.000331121	FANCI, ZRANB3, POLQ, RRM1, NPM1, FEN1, SLF2, RIF1, XRCC2, HMGB1, SSRP1, BRCA2, PDS5A, SMC1A, BRIP1, SHLD2, TAOK1, RBBP8, TRIP12, ATM	510	294	19256	2.56849	0.604377	0.0579886	0.0575951
GOTERM_BP_DIRECT	GO:0000122~negative regulation of transcription from RNA polymerase II promoter	45	8.15217	0.000331363	HDAC4, TCERG1, SP100, URI1, DDX5, DNMT1, RIF1, RPL10, TCF25, FHL2, HNRNPU, HMGB1, CHD3, ENO1, TXN, N4BP2L2, MTDH, MECP2, XPO1, EDNRB, IFI16, CUX1, C1QBP, NSD1, NSD2, MXI1, ALX1, BPTF, NCOA2, HES6, ZHX2, MITF, SOX10, ESR1, SMARCA4, ETV6, NCOR2, DAB2, SFPQ, ZEB2, HNRNPA2B1, PHF14, ZNF536, SNAI2, MCPH1	510	967	19256	1.75704	0.604645	0.0579886	0.0575951
GOTERM_BP_DIRECT	GO:0048025~negative regulation of mRNA splicing, via spliceosome	6	1.08696	0.00035469	NPM1, HNRNPK, C1QBP, HNRNPA2B1, SRSF7, RBMX	510	24	19256	9.43922	0.62965	0.0584194	0.058023
GOTERM_BP_DIRECT	GO:0043066~negative regulation of apoptotic process	29	5.25362	0.000383922	RPL10, TFRC, PRKDC, HTR2B, FHL2, HSPB1, AATF, HSPD1, AURKA, MTDH, EDNRB, CHST11, GRK5, NNT, HSPA9, NPM1, HSPA5, SPHK1, NME2, MITF, PA2G4, MIF, SOX10, DNAJA1, DAB2, HNRNPK, VDAC1, PTMA, CD44	510	526	19256	2.08165	0.658766	0.0597212	0.0593159
GOTERM_BP_DIRECT	GO:0042026~protein refolding	6	1.08696	0.000433803	HSPA9, DNAJA1, HSPA8, HSPA5, HSPB1, HSPD1	510	25	19256	9.06165	0.703264	0.0639289	0.0634951
GOTERM_BP_DIRECT	GO:0001649~osteoblast differentiation	12	2.17391	0.000486663	SYNCRIP, WWOX, DHX9, FASN, FHL2, NF1, DDX21, HNRNPU, SNAI2, BMPR1B, HSPE1, RBMX	510	125	19256	3.62466	0.744105	0.0681329	0.0676705
GOTERM_BP_DIRECT	GO:0051301~cell division	23	4.16667	0.000569591	PRKCE, TUBB, SETDB2, HNRNPU, CABLES1, PDS5A, SMC1A, SMC4, PMF1, AURKA, SPART, STAG1, CENPF, TUBA1B, CCNB1, STAG2, KIF18B, CDK4, RBBP8, TACC1, RAN, FBXL7, MAD1L1	510	382	19256	2.27332	0.797154	0.074544	0.0740382
GOTERM_BP_DIRECT	GO:0006986~response to unfolded protein	8	1.44928	0.000585703	DNAJA1, HSPA8, HSPH1, HSP90AB1, SERPINH1, HSPB1, HSPE1, HSPD1	510	55	19256	5.49191	0.806107	0.074544	0.0740382
GOTERM_BP_DIRECT	GO:0045597~positive regulation of cell differentiation	8	1.44928	0.000995309	SMARCC1, PBRM1, HSP90AB1, PA2G4, BMPR1B, ARID1B, FGFR1, SMARCA4	510	60	19256	5.03425	0.938471	0.121168	0.120346
GOTERM_BP_DIRECT	GO:0006974~cellular response to DNA damage stimulus	18	3.26087	0.00113135	ZRANB3, POLQ, EGLN3, SLF2, RIF1, MCM7, XRCC5, PRKDC, BAZ1B, AATF, NPAS2, RPTOR, SFPQ, TAOK1, PCLAF, TLK1, TRIP12, ATM	510	276	19256	2.4624	0.957978	0.131129	0.130239
GOTERM_BP_DIRECT	GO:0006611~protein export from nucleus	6	1.08696	0.00121762	HSPA9, XPO1, XPO4, SMURF1, CSE1L, RAN	510	31	19256	7.30778	0.967006	0.131129	0.130239
GOTERM_BP_DIRECT	GO:0071480~cellular response to gamma radiation	6	1.08696	0.00121762	XRCC6, HSPA5, XRCC5, MAP3K20, ATM, CYBA	510	31	19256	7.30778	0.967006	0.131129	0.130239
GOTERM_BP_DIRECT	GO:0000381~regulation of alternative mRNA splicing, via spliceosome	8	1.44928	0.00133231	DDX17, RBM25, DDX5, RBFOX1, CELF2, SRSF2, HNRNPU, RBMX	510	63	19256	4.79452	0.976078	0.138166	0.137228
GOTERM_BP_DIRECT	GO:0002218~activation of innate immune response	6	1.08696	0.00141214	XRCC6, SFPQ, IFI16, XRCC5, PRKDC, HMGB1	510	32	19256	7.07941	0.980876	0.141214	0.140256
GOTERM_BP_DIRECT	GO:0017148~negative regulation of translation	9	1.63043	0.00156803	SYNCRIP, ILF3, LARP1, NCL, IGF2BP1, IGF2BP3, IGF2BP2, TYMS, PUS7	510	83	19256	4.09412	0.987648	0.151396	0.150369
GOTERM_BP_DIRECT	GO:0032212~positive regulation of telomere maintenance via telomerase	6	1.08696	0.0018685	CCT3, CCT6A, XRCC5, DKC1, ATM, CCT5	510	34	19256	6.66298	0.994682	0.167829	0.16669
GOTERM_BP_DIRECT	GO:2001028~positive regulation of endothelial cell chemotaxis	4	0.724638	0.00191804	SEMA5A, HSPB1, PRKD1, MET	510	10	19256	15.1027	0.995372	0.167829	0.16669
GOTERM_BP_DIRECT	GO:1904851~positive regulation of establishment of protein localization to telomere	4	0.724638	0.00191804	CCT3, CCT6A, DKC1, CCT5	510	10	19256	15.1027	0.995372	0.167829	0.16669
GOTERM_BP_DIRECT	GO:0048024~regulation of mRNA splicing, via spliceosome	5	0.905797	0.00241701	RBM39, HNRNPK, SRSF3, METTL16, QKI	510	22	19256	8.58111	0.998859	0.20508	0.203688
GOTERM_BP_DIRECT	GO:1904871~positive regulation of protein localization to Cajal body	4	0.724638	0.00258581	CCT3, CCT6A, DKC1, CCT5	510	11	19256	13.7298	0.99929	0.206864	0.205461
GOTERM_BP_DIRECT	GO:1902275~regulation of chromatin organization	4	0.724638	0.00258581	TLK1, HNRNPU, SSRP1, MKI67	510	11	19256	13.7298	0.99929	0.206864	0.205461
GOTERM_BP_DIRECT	GO:0045943~positive regulation of transcription from RNA polymerase I promoter	5	0.905797	0.00286543	HEATR1, UBTF, DDX21, BAZ1B, WDR43	510	23	19256	8.20801	0.999676	0.222867	0.221355
GOTERM_BP_DIRECT	GO:0006302~double-strand break repair	8	1.44928	0.00313138	POLQ, BRIP1, FEN1, XRCC5, PRKDC, NSD2, ATM, BRCA2	510	73	19256	4.13774	0.999846	0.236969	0.235361
GOTERM_BP_DIRECT	GO:0001666~response to hypoxia	13	2.35507	0.00337542	EGLN3, TFRC, SLC11A2, CYBA, ETS1, HSPD1, MECP2, MMP14, LDHA, CXCL12, NF1, ATM, PAM	510	182	19256	2.69692	0.999923	0.239919	0.238291
GOTERM_BP_DIRECT	GO:0071481~cellular response to X-ray	4	0.724638	0.0033805	XRCC6, XRCC5, NUCKS1, ATM	510	12	19256	12.5856	0.999924	0.239919	0.238291
GOTERM_BP_DIRECT	GO:0000724~double-strand break repair via homologous recombination	9	1.63043	0.00344225	MMS22L, SFPQ, FEN1, SLF2, XRCC2, RBBP8, NUCKS1, ATM, BRCA2	510	94	19256	3.61502	0.999936	0.239919	0.238291
GOTERM_BP_DIRECT	GO:0000723~telomere maintenance	7	1.26812	0.00351311	SP100, XRCC6, ZNF827, RIF1, XRCC5, PRKDC, ATM	510	56	19256	4.71961	0.999947	0.239919	0.238291
GOTERM_BP_DIRECT	GO:0048146~positive regulation of fibroblast proliferation	7	1.26812	0.00384062	CCNB1, PRKDC, CDK4, DHX9, SPHK1, MIF, ESR1	510	57	19256	4.63681	0.999979	0.255672	0.253938
GOTERM_BP_DIRECT	GO:0000380~alternative mRNA splicing, via spliceosome	5	0.905797	0.0039264	DDX17, HNRNPM, SFPQ, DDX5, DHX9	510	25	19256	7.55137	0.999984	0.255672	0.253938
GOTERM_BP_DIRECT	GO:0001938~positive regulation of endothelial cell proliferation	8	1.44928	0.00422422	RPTOR, SEMA5A, NRP2, CXCL12, NF1, HTR2B, CYBA, PRKD1	510	77	19256	3.92279	0.999993	0.268814	0.26699
GOTERM_BP_DIRECT	GO:0061077~chaperone-mediated protein folding	6	1.08696	0.00432605	CCT3, CCT6A, CRTAP, HSPB1, PPIB, CCT5	510	41	19256	5.52539	0.999995	0.269177	0.26735
GOTERM_BP_DIRECT	GO:0071353~cellular response to interleukin-4	5	0.905797	0.00454474	TUBA1B, HSP90AB1, HSPA5, CDK4, FASN	510	26	19256	7.26094	0.999997	0.27075	0.268913
GOTERM_BP_DIRECT	GO:0072332~intrinsic apoptotic signaling pathway by p53 class mediator	5	0.905797	0.00454474	WWOX, HINT1, DDX5, IFI16, PERP	510	26	19256	7.26094	0.999997	0.27075	0.268913
GOTERM_BP_DIRECT	GO:0006457~protein folding	12	2.17391	0.00472475	HSPA9, CCT3, DNAJA1, CCT6A, HSPA8, HSPH1, HSP90AB1, CANX, PPIB, HSPE1, CCT5, HSPD1	510	166	19256	2.72941	0.999998	0.27561	0.27374
GOTERM_BP_DIRECT	GO:1990830~cellular response to leukemia inhibitory factor	9	1.63043	0.00565279	NRP2, TFRC, RIF1, XRCC5, NCL, HNRNPU, SRSF3, SLC25A5, SRSF7	510	102	19256	3.33149	1	0.323017	0.320825
GOTERM_BP_DIRECT	GO:0006397~mRNA processing	14	2.53623	0.00589544	TCERG1, HSPA8, RBM39, RBM25, RBFOX1, ADARB1, PUS7, QKI, PTBP2, SFPQ, C1QBP, HNRNPA2B1, SRSF2, SRSF7	510	220	19256	2.40271	1	0.327819	0.325594
GOTERM_BP_DIRECT	GO:2000819~regulation of nucleotide-excision repair	5	0.905797	0.00597099	SMARCC1, PBRM1, HMGB1, ARID1B, SMARCA4	510	28	19256	6.7423	1	0.327819	0.325594
GOTERM_BP_DIRECT	GO:1904874~positive regulation of telomerase RNA localization to Cajal body	4	0.724638	0.00659143	CCT3, CCT6A, DKC1, CCT5	510	15	19256	10.0685	1	0.354923	0.352515
GOTERM_BP_DIRECT	GO:0030036~actin cytoskeleton organization	12	2.17391	0.00923205	ARHGEF10, DIAPH3, RHOJ, NF1, TESK2, PHACTR1, PFN1, SSH2, UTRN, PRKG1, RAN, SSH1	510	182	19256	2.48946	1	0.487731	0.484421
GOTERM_BP_DIRECT	GO:0007051~spindle organization	4	0.724638	0.00947276	ASPM, RANBP1, CHD3, AURKA	510	17	19256	8.88397	1	0.49118	0.487847
GOTERM_BP_DIRECT	GO:0034089~establishment of meiotic sister chromatid cohesion	3	0.543478	0.00974763	STAG1, STAG2, SMC1A	510	6	19256	18.8784	1	0.496243	0.492876
GOTERM_BP_DIRECT	GO:0033138~positive regulation of peptidyl-serine phosphorylation	8	1.44928	0.0103925	RPTOR, HSP90AB1, TFRC, PRKD1, MIF, TXN, CD44, EIF4G1	510	91	19256	3.31928	1	0.519625	0.516099
GOTERM_BP_DIRECT	GO:0030307~positive regulation of cell growth	8	1.44928	0.0110003	RPTOR, MMP14, SPHK1, CYBA, EXTL3, DNPH1, EIF4G2, EIF4G1	510	92	19256	3.28321	1	0.540363	0.536697
GOTERM_BP_DIRECT	GO:0006913~nucleocytoplasmic transport	6	1.08696	0.0118485	RANBP1, NPM1, NUP205, XPO1, NUP155, RAN	510	52	19256	4.35656	1	0.555255	0.551487
GOTERM_BP_DIRECT	GO:0051085~chaperone mediated protein folding requiring cofactor	5	0.905797	0.0119452	HSPA9, HSPA8, HSPH1, HSPA5, HSPE1	510	34	19256	5.55248	1	0.555255	0.551487
GOTERM_BP_DIRECT	GO:0030705~cytoskeleton-dependent intracellular transport	4	0.724638	0.0129819	TUBA1B, MYO10, KIF5B, TUBB	510	19	19256	7.94881	1	0.555255	0.551487
GOTERM_BP_DIRECT	GO:0006337~nucleosome disassembly	4	0.724638	0.0129819	SMARCC1, SET, SSRP1, SMARCA4	510	19	19256	7.94881	1	0.555255	0.551487
GOTERM_BP_DIRECT	GO:0043044~ATP-dependent chromatin remodeling	5	0.905797	0.0132112	SMARCC1, PBRM1, CHD3, ARID1B, SMARCA4	510	35	19256	5.39384	1	0.555255	0.551487
GOTERM_BP_DIRECT	GO:0006303~double-strand break repair via nonhomologous end joining	5	0.905797	0.0132112	XRCC6, XRCC5, PRKDC, ATM, HMGB1	510	35	19256	5.39384	1	0.555255	0.551487
GOTERM_BP_DIRECT	GO:0000070~mitotic sister chromatid segregation	5	0.905797	0.0132112	KIF18B, CENPK, SMC1A, SMC4, RAN	510	35	19256	5.39384	1	0.555255	0.551487
GOTERM_BP_DIRECT	GO:2001014~regulation of skeletal muscle cell differentiation	3	0.543478	0.0134092	DDX17, DDX5, RBFOX1	510	7	19256	16.1815	1	0.555255	0.551487
GOTERM_BP_DIRECT	GO:0000055~ribosomal large subunit export from nucleus	3	0.543478	0.0134092	NPM1, XPO1, RAN	510	7	19256	16.1815	1	0.555255	0.551487
GOTERM_BP_DIRECT	GO:0000056~ribosomal small subunit export from nucleus	3	0.543478	0.0134092	NPM1, XPO1, RAN	510	7	19256	16.1815	1	0.555255	0.551487
GOTERM_BP_DIRECT	GO:0007507~heart development	13	2.35507	0.0134848	TCF25, PRKDC, HEG1, HTR2B, CACNA1C, SRI, MTHFD1, ERBB3, SH3PXD2B, NF1, ATM, PAM, EIF4G2	510	218	19256	2.25156	1	0.555255	0.551487
GOTERM_BP_DIRECT	GO:0060348~bone development	6	1.08696	0.0148757	HSD17B1, SH3PXD2B, NSD2, PPIB, PAPSS2, MCPH1	510	55	19256	4.11893	1	0.601157	0.597078
GOTERM_BP_DIRECT	GO:0006260~DNA replication	9	1.63043	0.015088	RRM1, FEN1, SET, MCM7, NASP, DHX9, PCLAF, MCM4, SSRP1	510	121	19256	2.80836	1	0.601157	0.597078
GOTERM_BP_DIRECT	GO:0021987~cerebral cortex development	7	1.26812	0.0152436	YWHAE, ASPM, ATIC, NF1, TACC1, PHACTR1, MCPH1	510	76	19256	3.47761	1	0.601157	0.597078
GOTERM_BP_DIRECT	GO:0045893~positive regulation of transcription, DNA-templated	30	5.43478	0.0157552	HDAC4, SP100, SF3B3, RSF1, CHD3, BRCA2, MRPL12, ETS1, PMF1, NPAS2, NPAS3, MTDH, NSD1, ALX1, NPM1, SMARCC1, XRCC6, FUS, NME2, PAX3, MITF, SOX10, ARID1B, HNRNPAB, ESR1, SMARCA4, ILF3, KAT6B, HNRNPD, TACC1	510	716	19256	1.58199	1	0.612701	0.608544
GOTERM_BP_DIRECT	GO:0032570~response to progesterone	5	0.905797	0.0159919	NCOA2, GPI, TSPO, MBP, TYMS	510	37	19256	5.10228	1	0.613388	0.609226
GOTERM_BP_DIRECT	GO:0044829~positive regulation by host of viral genome replication	3	0.543478	0.0175686	HSPA8, NUCKS1, PPIB	510	8	19256	14.1588	1	0.638858	0.634522
GOTERM_BP_DIRECT	GO:0048066~developmental pigmentation	3	0.543478	0.0175686	ZEB2, EDNRB, DCT	510	8	19256	14.1588	1	0.638858	0.634522
GOTERM_BP_DIRECT	GO:0016458~gene silencing	3	0.543478	0.0175686	DNMT1, SCMH1, HMGB1	510	8	19256	14.1588	1	0.638858	0.634522
GOTERM_BP_DIRECT	GO:0006267~pre-replicative complex assembly involved in nuclear cell cycle DNA replication	3	0.543478	0.0175686	MCM7, MCM3, MCM4	510	8	19256	14.1588	1	0.638858	0.634522
GOTERM_BP_DIRECT	GO:0032402~melanosome transport	4	0.724638	0.0194625	GPR143, RAB27A, MYO5A, RAB17	510	22	19256	6.86488	1	0.690464	0.685779
GOTERM_BP_DIRECT	GO:0006606~protein import into nucleus	8	1.44928	0.0194809	NUP155, CSE1L, NF1, E2F3, KPNA2, IPO7, KPNB1, RAN	510	103	19256	2.93257	1	0.690464	0.685779
GOTERM_BP_DIRECT	GO:0006376~mRNA splice site selection	4	0.724638	0.0219521	CELF2, RBMX, PTBP2, LUC7L2	510	23	19256	6.56641	1	0.726982	0.722049
GOTERM_BP_DIRECT	GO:0032438~melanosome organization	4	0.724638	0.0219521	GPR143, TYRP1, RAB38, LYST	510	23	19256	6.56641	1	0.726982	0.722049
GOTERM_BP_DIRECT	GO:0051248~negative regulation of protein metabolic process	3	0.543478	0.0221969	EDNRB, HSP90AB1, MIF	510	9	19256	12.5856	1	0.726982	0.722049
GOTERM_BP_DIRECT	GO:0006271~DNA strand elongation involved in DNA replication	3	0.543478	0.0221969	MCM7, MCM3, MCM4	510	9	19256	12.5856	1	0.726982	0.722049
GOTERM_BP_DIRECT	GO:0033574~response to testosterone	5	0.905797	0.0225884	GPI, NASP, CDK4, TSPO, NME1	510	41	19256	4.6045	1	0.726982	0.722049
GOTERM_BP_DIRECT	GO:0030316~osteoclast differentiation	5	0.905797	0.0225884	FARP2, TFRC, NF1, MITF, GAB2	510	41	19256	4.6045	1	0.726982	0.722049
GOTERM_BP_DIRECT	GO:0090307~mitotic spindle assembly	5	0.905797	0.0225884	ARHGEF10, STAG1, STAG2, SMC1A, KPNB1	510	41	19256	4.6045	1	0.726982	0.722049
GOTERM_BP_DIRECT	GO:2000781~positive regulation of double-strand break repair	5	0.905797	0.0225884	SMARCC1, PBRM1, SLF2, ARID1B, SMARCA4	510	41	19256	4.6045	1	0.726982	0.722049
GOTERM_BP_DIRECT	GO:0006364~rRNA processing	9	1.63043	0.0231659	DDX17, NOP58, DKC1, HEATR1, DDX21, UTP20, PA2G4, WDR43, MDN1	510	131	19256	2.59398	1	0.737097	0.732095
GOTERM_BP_DIRECT	GO:0032760~positive regulation of tumor necrosis factor production	8	1.44928	0.0245421	ARFGEF2, DHX9, HSPB1, PTPRJ, CYBA, HMGB1, MIF, HSPD1	510	108	19256	2.7968	1	0.76555	0.760356
GOTERM_BP_DIRECT	GO:0071425~hematopoietic stem cell proliferation	4	0.724638	0.024607	XRCC5, SNAI2, BRCA2, ETV6	510	24	19256	6.29281	1	0.76555	0.760356
GOTERM_BP_DIRECT	GO:0006417~regulation of translation	7	1.26812	0.0263699	RPL10, PA2G4, MSI2, TYMS, QKI, PUM3, PUM2	510	86	19256	3.07323	1	0.78363	0.778313
GOTERM_BP_DIRECT	GO:0001701~in utero embryonic development	12	2.17391	0.0266143	GPI, RCN1, CCNB1, UNK, CHST11, PRMT1, HEG1, XRCC2, PLOD3, C1ORF43, ATP11A, SOX10	510	213	19256	2.12715	1	0.78363	0.778313
GOTERM_BP_DIRECT	GO:0051252~regulation of RNA metabolic process	3	0.543478	0.0272666	IGF2BP1, IGF2BP3, IGF2BP2	510	10	19256	11.3271	1	0.78363	0.778313
GOTERM_BP_DIRECT	GO:0045762~positive regulation of adenylate cyclase activity	3	0.543478	0.0272666	TIMP2, NF1, CACNA1C	510	10	19256	11.3271	1	0.78363	0.778313
GOTERM_BP_DIRECT	GO:0035999~tetrahydrofolate interconversion	3	0.543478	0.0272666	MTHFD1, MTHFD1L, TYMS	510	10	19256	11.3271	1	0.78363	0.778313
GOTERM_BP_DIRECT	GO:0048703~embryonic viscerocranium morphogenesis	3	0.543478	0.0272666	CHST11, MTHFD1, MTHFD1L	510	10	19256	11.3271	1	0.78363	0.778313
GOTERM_BP_DIRECT	GO:0070316~regulation of G0 to G1 transition	4	0.724638	0.0274271	SMARCC1, PBRM1, ARID1B, SMARCA4	510	25	19256	6.0411	1	0.78363	0.778313
GOTERM_BP_DIRECT	GO:0048589~developmental growth	4	0.724638	0.0274271	ASPM, CHST11, TYMS, SOX10	510	25	19256	6.0411	1	0.78363	0.778313
GOTERM_BP_DIRECT	GO:1901998~toxin transport	5	0.905797	0.0284776	CCT3, DNAJA1, HSPA5, ANTXR1, CCT5	510	44	19256	4.29055	1	0.797373	0.791962
GOTERM_BP_DIRECT	GO:0050918~positive chemotaxis	5	0.905797	0.0284776	SEMA5A, PTPRJ, HMGB1, MIF, MET	510	44	19256	4.29055	1	0.797373	0.791962
GOTERM_BP_DIRECT	GO:0008584~male gonad development	8	1.44928	0.0291906	ASPM, RRM1, MMP14, NASP, CSDE1, GFRA1, ESR1, CSMD1	510	112	19256	2.69692	1	0.809244	0.803753
GOTERM_BP_DIRECT	GO:0019934~cGMP-mediated signaling	4	0.724638	0.0304117	EDNRB, HTR2B, ADNP, PRKG1	510	26	19256	5.80875	1	0.834831	0.829166
GOTERM_BP_DIRECT	GO:0048660~regulation of smooth muscle cell proliferation	3	0.543478	0.0327513	XRCC6, XRCC5, PRKDC	510	11	19256	10.2973	1	0.884811	0.878807
GOTERM_BP_DIRECT	GO:0001837~epithelial to mesenchymal transition	5	0.905797	0.0328644	DDX17, DDX5, SNAI2, HNRNPAB, FGFR1	510	46	19256	4.10401	1	0.884811	0.878807
GOTERM_BP_DIRECT	GO:0010608~posttranscriptional regulation of gene expression	4	0.724638	0.03356	NPM1, LARP1, METTL16, PUM2	510	27	19256	5.59361	1	0.894933	0.888861
GOTERM_BP_DIRECT	GO:0010629~negative regulation of gene expression	15	2.71739	0.03516	DNMT1, SLC24A3, SFMBT2, SETDB2, CNPY2, MIF, ESR1, AURKA, NME1, MECP2, BRIP1, CCNB1, PTRH2, ITGB8, ADNP	510	308	19256	1.83881	1	0.912529	0.906337
GOTERM_BP_DIRECT	GO:0071364~cellular response to epidermal growth factor stimulus	5	0.905797	0.0351975	DAB2, MCM7, NCL, SNAI2, PTPN12	510	47	19256	4.01669	1	0.912529	0.906337
GOTERM_BP_DIRECT	GO:0001755~neural crest cell migration	5	0.905797	0.0351975	SEMA5A, EDNRB, HTR2B, ALX1, SOX10	510	47	19256	4.01669	1	0.912529	0.906337
GOTERM_BP_DIRECT	GO:0031507~heterochromatin assembly	4	0.724638	0.0368707	MECP2, SCMH1, HMGB1, LMNB1	510	28	19256	5.39384	1	0.938526	0.932158
GOTERM_BP_DIRECT	GO:0071398~cellular response to fatty acid	4	0.724638	0.0368707	CCNB1, XRCC5, NME2, NME1	510	28	19256	5.39384	1	0.938526	0.932158
GOTERM_BP_DIRECT	GO:0021762~substantia nigra development	5	0.905797	0.0376242	YWHAE, LDHA, HSPA5, PLP1, MBP	510	48	19256	3.93301	1	0.94908	0.942639
GOTERM_BP_DIRECT	GO:0000727~double-strand break repair via break-induced replication	3	0.543478	0.0386254	MCM7, MCM3, MCM4	510	12	19256	9.43922	1	0.95709	0.950595
GOTERM_BP_DIRECT	GO:0006090~pyruvate metabolic process	3	0.543478	0.0386254	LDHB, LDHA, VDAC1	510	12	19256	9.43922	1	0.95709	0.950595
GOTERM_BP_DIRECT	GO:0010468~regulation of gene expression	13	2.35507	0.0392438	ZNF462, HNRNPAB, HNRNPK, HNRNPDL, ZNF827, CDK4, FUBP1, HNRNPD, IGF2BP1, NF1, IGF2BP3, ADNP, IGF2BP2	510	255	19256	1.92486	1	0.957273	0.950777
GOTERM_BP_DIRECT	GO:0030148~sphingolipid biosynthetic process	5	0.905797	0.0401446	CERS6, SPHK1, DEGS1, PRKD1, PLPP2	510	49	19256	3.85274	1	0.957273	0.950777
GOTERM_BP_DIRECT	GO:0001764~neuron migration	8	1.44928	0.0401925	YWHAE, ASPM, CXCL12, UNK, NAV1, DCLK1, PRKG1, FGFR1	510	120	19256	2.51712	1	0.957273	0.950777
GOTERM_BP_DIRECT	GO:0010971~positive regulation of G2/M transition of mitotic cell cycle	4	0.724638	0.0403422	MECP2, RRM1, CCNB1, CDK4	510	29	19256	5.20784	1	0.957273	0.950777
GOTERM_BP_DIRECT	GO:0007422~peripheral nervous system development	4	0.724638	0.0403422	EDNRB, ERBB3, NF1, SOX10	510	29	19256	5.20784	1	0.957273	0.950777
GOTERM_BP_DIRECT	GO:0043627~response to estrogen	6	1.08696	0.041744	DTYMK, MMP14, LDHA, ARPC1B, ESR1, HSPD1	510	72	19256	3.14641	1	0.982212	0.975547
GOTERM_BP_DIRECT	GO:0006493~protein O-linked glycosylation	5	0.905797	0.0427588	ST6GALNAC2, GALNT3, GALNT2, TET3, PLOD3	510	50	19256	3.77569	1	0.98946	0.982746
GOTERM_BP_DIRECT	GO:0043536~positive regulation of blood vessel endothelial cell migration	5	0.905797	0.0427588	HSPB1, PRKD1, HMGB1, ETS1, FGFR1	510	50	19256	3.77569	1	0.98946	0.982746
GOTERM_BP_DIRECT	GO:0045830~positive regulation of isotype switching	3	0.543478	0.0448648	TFRC, RIF1, SHLD2	510	13	19256	8.71312	1	1	0.993569
GOTERM_BP_DIRECT	GO:0001886~endothelial cell morphogenesis	3	0.543478	0.0448648	HEG1, PLOD3, MET	510	13	19256	8.71312	1	1	0.993569
GOTERM_BP_DIRECT	GO:2000343~positive regulation of chemokine (C-X-C motif) ligand 2 production	3	0.543478	0.0448648	MBP, HMGB1, MIF	510	13	19256	8.71312	1	1	0.993569
GOTERM_BP_DIRECT	GO:0006334~nucleosome assembly	8	1.44928	0.0449309	NPM1, SET, NASP, KAT6B, RSF1, BAZ1A, ANP32B, SSRP1	510	123	19256	2.45573	1	1	0.993569
GOTERM_BP_DIRECT	GO:0051402~neuron apoptotic process	6	1.08696	0.0460835	ERBB3, HSPA5, NF1, ATM, ADNP, CIT	510	74	19256	3.06137	1	1	0.993569
GOTERM_BP_DIRECT	GO:0006446~regulation of translational initiation	4	0.724638	0.0477602	CSDE1, HSPB1, EIF4G2, EIF4G1	510	31	19256	4.87185	1	1	0.993569
GOTERM_BP_DIRECT	GO:0007517~muscle organ development	7	1.26812	0.0494166	CENPF, SGCD, MRTFB, PAX3, SRI, SOX6, UTRN	510	100	19256	2.64298	1	1	0.993569
GOTERM_BP_DIRECT	GO:0006413~translational initiation	5	0.905797	0.0511631	EIF4A1, LARP1, EIF3A, EIF4G2, EIF4G1	510	53	19256	3.56197	1	1	0.993569
GOTERM_BP_DIRECT	GO:0098761~cellular response to interleukin-7	3	0.543478	0.0514459	ATIC, HMGB1, HSPD1	510	14	19256	8.09076	1	1	0.993569
GOTERM_BP_DIRECT	GO:0030174~regulation of DNA-dependent DNA replication initiation	3	0.543478	0.0514459	MCM7, MCM3, MCM4	510	14	19256	8.09076	1	1	0.993569
GOTERM_BP_DIRECT	GO:0018105~peptidyl-serine phosphorylation	10	1.81159	0.0516364	PRKDC, PRKCE, PBK, MAP3K20, TLK1, ATM, PRKD1, STK32B, DCLK1, AURKA	510	181	19256	2.08601	1	1	0.993569
GOTERM_BP_DIRECT	GO:0019082~viral protein processing	4	0.724638	0.0517024	ST6GAL1, ST6GALNAC2, PRMT1, CANX	510	32	19256	4.71961	1	1	0.993569
GOTERM_BP_DIRECT	GO:0043392~negative regulation of DNA binding	4	0.724638	0.0517024	ZNF462, SP100, IFI16, RSF1	510	32	19256	4.71961	1	1	0.993569
GOTERM_BP_DIRECT	GO:0071897~DNA biosynthetic process	4	0.724638	0.0517024	POLQ, CENPF, SPHK1, TYMS	510	32	19256	4.71961	1	1	0.993569
GOTERM_BP_DIRECT	GO:1903056~regulation of melanosome organization	2	0.362319	0.0521693	GPR143, ZEB2	510	2	19256	37.7569	1	1	0.993569
GOTERM_BP_DIRECT	GO:1905663~positive regulation of telomerase RNA reverse transcriptase activity	2	0.362319	0.0521693	HNRNPA2B1, HNRNPD	510	2	19256	37.7569	1	1	0.993569
GOTERM_BP_DIRECT	GO:1904291~positive regulation of mitotic DNA damage checkpoint	2	0.362319	0.0521693	PBK, MAP3K20	510	2	19256	37.7569	1	1	0.993569
GOTERM_BP_DIRECT	GO:0009257~10-formyltetrahydrofolate biosynthetic process	2	0.362319	0.0521693	MTHFD1, MTHFD1L	510	2	19256	37.7569	1	1	0.993569
GOTERM_BP_DIRECT	GO:0032259~methylation	7	1.26812	0.0534747	DNMT1, PRMT1, NSD1, NSD2, TYMS, METTL8, HNMT	510	102	19256	2.59116	1	1	0.993569
GOTERM_BP_DIRECT	GO:0051897~positive regulation of protein kinase B signaling	8	1.44928	0.0535972	SEMA5A, HSP90AB1, C1QBP, PTPRJ, TXN, MET, FGFR1, MTDH	510	128	19256	2.3598	1	1	0.993569
GOTERM_BP_DIRECT	GO:0010976~positive regulation of neuron projection development	8	1.44928	0.0535972	RANBP1, NLGN1, HSPA5, NME2, ADNP, PRKD1, TOX, NME1	510	128	19256	2.3598	1	1	0.993569
GOTERM_BP_DIRECT	GO:0010507~negative regulation of autophagy	5	0.905797	0.054151	RPTOR, HTR2B, MET, EIF4G2, EIF4G1	510	54	19256	3.49601	1	1	0.993569
GOTERM_BP_DIRECT	GO:0007049~cell cycle	16	2.89855	0.0552216	FANCI, RIF1, MCM7, PRKCE, HNRNPU, CABLES1, MKI67, SMC4, PMF1, AURKA, MAP3K20, MCM3, GAS2, CDK2AP1, MCM4, TLK1	510	359	19256	1.68276	1	1	0.993569
GOTERM_BP_DIRECT	GO:0016310~phosphorylation	8	1.44928	0.0554475	RPTOR, ITPKB, DTYMK, UCK2, SPHK1, TAOK1, HTR2B, PAPSS2	510	129	19256	2.34151	1	1	0.993569
GOTERM_BP_DIRECT	GO:0043484~regulation of RNA splicing	6	1.08696	0.0555391	RBFOX1, SF3B3, HNRNPH1, FUS, HNRNPH3, PTBP2	510	78	19256	2.90437	1	1	0.993569
GOTERM_BP_DIRECT	GO:0048705~skeletal system morphogenesis	4	0.724638	0.0557967	WWOX, ANKRD11, FMN1, FGFR1	510	33	19256	4.57659	1	1	0.993569
GOTERM_BP_DIRECT	GO:0048255~mRNA stabilization	4	0.724638	0.0557967	LARP1, FUS, HNRNPD, HNRNPU	510	33	19256	4.57659	1	1	0.993569
GOTERM_BP_DIRECT	GO:0009410~response to xenobiotic stimulus	12	2.17391	0.0558544	RPTOR, CENPF, HSP90AB1, XRCC5, CDK4, HTR2B, TSPO, SLC1A3, CYBA, TYMS, PAM, NPAS2	510	241	19256	1.88001	1	1	0.993569
GOTERM_BP_DIRECT	GO:0007420~brain development	13	2.35507	0.0558907	ROBO2, XRCC6, XRCC5, PRKDC, SPHK1, BRCA2, HNMT, PTPRG, TMX2, NF1, ATM, SOX6, BPTF	510	270	19256	1.81792	1	1	0.993569
GOTERM_BP_DIRECT	GO:0043518~negative regulation of DNA damage response, signal transduction by p53 class mediator	3	0.543478	0.0583466	SNAI2, MIF, CD44	510	15	19256	7.55137	1	1	0.993569
GOTERM_BP_DIRECT	GO:0060766~negative regulation of androgen receptor signaling pathway	3	0.543478	0.0583466	NCOR2, DAB2, SMARCA4	510	15	19256	7.55137	1	1	0.993569
GOTERM_BP_DIRECT	GO:1904385~cellular response to angiotensin	3	0.543478	0.0583466	BRIP1, CYBA, ARID1B	510	15	19256	7.55137	1	1	0.993569
GOTERM_BP_DIRECT	GO:0008283~cell proliferation	10	1.81159	0.0593155	USP13, LARP1, MCM7, XRCC5, SPHK1, GNB1, CUL1, TACC1, TGFBI, MKI67	510	186	19256	2.02994	1	1	0.993569
GOTERM_BP_DIRECT	GO:0060612~adipose tissue development	4	0.724638	0.0600404	SPART, CDK4, SH3PXD2B, PUM2	510	34	19256	4.44198	1	1	0.993569
GOTERM_BP_DIRECT	GO:0045648~positive regulation of erythrocyte differentiation	4	0.724638	0.0600404	FAM210B, PRKDC, PRMT1, ETS1	510	34	19256	4.44198	1	1	0.993569
GOTERM_BP_DIRECT	GO:0007052~mitotic spindle organization	5	0.905797	0.0604038	MECP2, CCNB1, TACC1, RAN, AURKA	510	56	19256	3.37115	1	1	0.993569
GOTERM_BP_DIRECT	GO:0022008~neurogenesis	5	0.905797	0.0604038	XRCC5, XRCC2, NAV1, NAV2, ETV6	510	56	19256	3.37115	1	1	0.993569
GOTERM_BP_DIRECT	GO:0030071~regulation of mitotic metaphase/anaphase transition	4	0.724638	0.0644306	SMARCC1, PBRM1, ARID1B, SMARCA4	510	35	19256	4.31507	1	1	0.993569
GOTERM_BP_DIRECT	GO:0032230~positive regulation of synaptic transmission, GABAergic	3	0.543478	0.0655454	NLGN1, KIF5B, PRKCE	510	16	19256	7.07941	1	1	0.993569
GOTERM_BP_DIRECT	GO:0050821~protein stabilization	11	1.99275	0.0681239	CCT3, CCT6A, USP13, URI1, NPM1, CRTAP, HSP90AB1, PFN1, PPIB, CCT5, HSPD1	510	220	19256	1.88784	1	1	0.993569
GOTERM_BP_DIRECT	GO:0045727~positive regulation of translation	6	1.08696	0.0688159	NPM1, LARP1, PRKDC, CDK4, HNRNPD, EIF4G2	510	83	19256	2.72941	1	1	0.993569
GOTERM_BP_DIRECT	GO:0045582~positive regulation of T cell differentiation	4	0.724638	0.0689643	SMARCC1, PBRM1, ARID1B, SMARCA4	510	36	19256	4.19521	1	1	0.993569
GOTERM_BP_DIRECT	GO:0001501~skeletal system development	8	1.44928	0.0695054	HDAC4, MMP14, SH3PXD2B, BMPR1B, PAPSS2, COL19A1, FGFR1, PUM2	510	136	19256	2.22099	1	1	0.993569
GOTERM_BP_DIRECT	GO:0045785~positive regulation of cell adhesion	5	0.905797	0.0704667	CYTH3, CXCL12, C1QBP, PTPRJ, ATM	510	59	19256	3.19973	1	1	0.993569
GOTERM_BP_DIRECT	GO:0048489~synaptic vesicle transport	3	0.543478	0.0730218	NLGN1, KIF5B, RAB27A	510	17	19256	6.66298	1	1	0.993569
GOTERM_BP_DIRECT	GO:0019752~carboxylic acid metabolic process	3	0.543478	0.0730218	LDHB, LDHA, MIF	510	17	19256	6.66298	1	1	0.993569
GOTERM_BP_DIRECT	GO:2001034~positive regulation of double-strand break repair via nonhomologous end joining	3	0.543478	0.0730218	RIF1, PRKDC, SHLD2	510	17	19256	6.66298	1	1	0.993569
GOTERM_BP_DIRECT	GO:0071380~cellular response to prostaglandin E stimulus	3	0.543478	0.0730218	PRKCE, GNB1, ACACA	510	17	19256	6.66298	1	1	0.993569
GOTERM_BP_DIRECT	GO:0070131~positive regulation of mitochondrial translation	3	0.543478	0.0730218	FASTKD2, C1QBP, METTL8	510	17	19256	6.66298	1	1	0.993569
GOTERM_BP_DIRECT	GO:0030199~collagen fibril organization	5	0.905797	0.0740002	ADAMTS2, CRTAP, SERPINH1, NF1, PLOD3	510	60	19256	3.14641	1	1	0.993569
GOTERM_BP_DIRECT	GO:0009615~response to virus	7	1.26812	0.0741744	URI1, CXCL12, ITGB8, HSPB1, ENO1, DCLK1, CCT5	510	111	19256	2.38106	1	1	0.993569
GOTERM_BP_DIRECT	GO:0006325~chromatin organization	12	2.17391	0.0755075	ZNF462, DNMT1, CHD9, NSD1, TET3, NSD2, TLK1, HNRNPU, JMJD1C, NUCKS1, CHD3, TOX	510	254	19256	1.78379	1	1	0.993569
GOTERM_BP_DIRECT	GO:0018108~peptidyl-tyrosine phosphorylation	8	1.44928	0.0761256	CHKA, PBK, TESK2, BAZ1B, MERTK, MET, FGFR1, IL12RB2	510	139	19256	2.17306	1	1	0.993569
GOTERM_BP_DIRECT	GO:0006468~protein phosphorylation	20	3.62319	0.0765574	PRKDC, PRKCE, TESK2, MERTK, DCLK1, AURKA, ILF3, CCNB1, ERBB3, GRK5, CDK4, TAOK1, MAP3K20, TLK1, ATM, PRKD1, BMPR1B, TRIB2, PRKG1, FGFR1	510	501	19256	1.50726	1	1	0.993569
GOTERM_BP_DIRECT	GO:0032355~response to estradiol	7	1.26812	0.0767207	NCOR2, GPI, ARPC1B, RBBP8, ETS1, ESR1, PAM	510	112	19256	2.3598	1	1	0.993569
GOTERM_BP_DIRECT	GO:0098963~dendritic transport of messenger ribonucleoprotein complex	2	0.362319	0.0772262	SFPQ, HNRNPU	510	3	19256	25.1712	1	1	0.993569
GOTERM_BP_DIRECT	GO:0034645~cellular macromolecule biosynthetic process	2	0.362319	0.0772262	EIF4G2, EIF4G1	510	3	19256	25.1712	1	1	0.993569
GOTERM_BP_DIRECT	GO:0034462~small-subunit processome assembly	2	0.362319	0.0772262	XRCC5, PRKDC	510	3	19256	25.1712	1	1	0.993569
GOTERM_BP_DIRECT	GO:0060623~regulation of chromosome condensation	2	0.362319	0.0772262	CCNB1, MCPH1	510	3	19256	25.1712	1	1	0.993569
GOTERM_BP_DIRECT	GO:0021545~cranial nerve development	2	0.362319	0.0772262	ERBB3, SLC1A3	510	3	19256	25.1712	1	1	0.993569
GOTERM_BP_DIRECT	GO:0050434~positive regulation of viral transcription	2	0.362319	0.0772262	DHX9, RSF1	510	3	19256	25.1712	1	1	0.993569
GOTERM_BP_DIRECT	GO:0002762~negative regulation of myeloid leukocyte differentiation	2	0.362319	0.0772262	NME2, NME1	510	3	19256	25.1712	1	1	0.993569
GOTERM_BP_DIRECT	GO:0045621~positive regulation of lymphocyte differentiation	2	0.362319	0.0772262	XRCC6, PRKDC	510	3	19256	25.1712	1	1	0.993569
GOTERM_BP_DIRECT	GO:0071475~cellular hyperosmotic salinity response	2	0.362319	0.0772262	XRCC6, XRCC5	510	3	19256	25.1712	1	1	0.993569
GOTERM_BP_DIRECT	GO:1904738~vascular associated smooth muscle cell migration	2	0.362319	0.0772262	GRB10, NF1	510	3	19256	25.1712	1	1	0.993569
GOTERM_BP_DIRECT	GO:0035335~peptidyl-tyrosine dephosphorylation	4	0.724638	0.0784494	PTPN9, PTPRJ, PTPN12, PTPN13	510	38	19256	3.97441	1	1	0.993569
GOTERM_BP_DIRECT	GO:0009636~response to toxic substance	6	1.08696	0.0805911	BRIP1, CHKA, CDK4, PON2, MBP, TYMS	510	87	19256	2.60392	1	1	0.993569
GOTERM_BP_DIRECT	GO:0002063~chondrocyte development	3	0.543478	0.0807561	CHST11, CHSY1, BMPR1B	510	18	19256	6.29281	1	1	0.993569
GOTERM_BP_DIRECT	GO:1903428~positive regulation of reactive oxygen species biosynthetic process	3	0.543478	0.0807561	HDAC4, RAB27A, CYBA	510	18	19256	6.29281	1	1	0.993569
GOTERM_BP_DIRECT	GO:0048738~cardiac muscle tissue development	3	0.543478	0.0807561	GJC1, SGCD, PRMT1	510	18	19256	6.29281	1	1	0.993569
GOTERM_BP_DIRECT	GO:0030206~chondroitin sulfate biosynthetic process	3	0.543478	0.0807561	CHST11, CHSY1, CHSY3	510	18	19256	6.29281	1	1	0.993569
GOTERM_BP_DIRECT	GO:0021591~ventricular system development	3	0.543478	0.0807561	MECP2, CENPF, ANP32B	510	18	19256	6.29281	1	1	0.993569
GOTERM_BP_DIRECT	GO:0045945~positive regulation of transcription from RNA polymerase III promoter	3	0.543478	0.0807561	RPTOR, DDX21, BAZ1B	510	18	19256	6.29281	1	1	0.993569
GOTERM_BP_DIRECT	GO:0042220~response to cocaine	4	0.724638	0.083394	HSP90AB1, HSPA5, HNMT, HSPD1	510	39	19256	3.8725	1	1	0.993569
GOTERM_BP_DIRECT	GO:0070555~response to interleukin-1	4	0.724638	0.0884686	HDAC4, CYBA, HNMT, ETS1	510	40	19256	3.77569	1	1	0.993569
GOTERM_BP_DIRECT	GO:2000042~negative regulation of double-strand break repair via homologous recombination	3	0.543478	0.0887295	POLQ, RIF1, SHLD2	510	19	19256	5.96161	1	1	0.993569
GOTERM_BP_DIRECT	GO:0046827~positive regulation of protein export from nucleus	3	0.543478	0.0887295	YWHAE, XPO4, ANP32B	510	19	19256	5.96161	1	1	0.993569
GOTERM_BP_DIRECT	GO:0022011~myelination in peripheral nervous system	3	0.543478	0.0887295	ARHGEF10, ADGRG6, NF1	510	19	19256	5.96161	1	1	0.993569
GOTERM_BP_DIRECT	GO:0051279~regulation of release of sequestered calcium ion into cytosol	3	0.543478	0.0887295	PRKCE, CYBA, PRKD1	510	19	19256	5.96161	1	1	0.993569
GOTERM_BP_DIRECT	GO:0048812~neuron projection morphogenesis	5	0.905797	0.0929686	SHTN1, NLGN1, TAOK1, DCLK1, GAS7	510	65	19256	2.90437	1	1	0.993569
GOTERM_BP_DIRECT	GO:0045184~establishment of protein localization	4	0.724638	0.0936697	NLGN1, ANK3, KPNB1, LIMS1	510	41	19256	3.6836	1	1	0.993569
GOTERM_BP_DIRECT	GO:0016266~O-glycan processing	4	0.724638	0.0936697	ST6GAL1, ST6GALNAC2, GALNT3, GALNT2	510	41	19256	3.6836	1	1	0.993569
GOTERM_BP_DIRECT	GO:0010165~response to X-ray	3	0.543478	0.0969241	IKBIP, XRCC2, BRCA2	510	20	19256	5.66353	1	1	0.993569
GOTERM_BP_DIRECT	GO:0044849~estrous cycle	3	0.543478	0.0969241	NCOR2, ADNP, ETS1	510	20	19256	5.66353	1	1	0.993569
GOTERM_BP_DIRECT	GO:0030837~negative regulation of actin filament polymerization	3	0.543478	0.0969241	PFN1, SSH2, SSH1	510	20	19256	5.66353	1	1	0.993569
GOTERM_BP_DIRECT	GO:0051604~protein maturation	3	0.543478	0.0969241	GALNT2, SERPINH1, HSPD1	510	20	19256	5.66353	1	1	0.993569

## Sheet: Supplementary Table S5.
Supplementary Table S5. Motif enrichment calculated by FindMotifs tool.
	motif	observed	background	percent.observed	percent.background	fold.enrichment	pvalue	motif.name
MA0442.2	MA0442.2	1775	7727	44.2864	19.3175	2.29255	0	SOX10
MA0514.1	MA0514.1	2063	9298	51.4721	23.245	2.21433	0	Sox3
MA0497.1	MA0497.1	1983	9053	49.476	22.6325	2.18606	0	MEF2C
MA0041.1	MA0041.1	2029	9413	50.6238	23.5325	2.15123	0	Foxd3
MA0052.4	MA0052.4	2069	9614	51.6218	24.035	2.14777	0	MEF2A
MA1125.1	MA1125.1	2528	12367	63.0739	30.9175	2.04007	0	ZNF384
MA1623.1	MA1623.1	2529	13145	63.0988	32.8625	1.92009	0	Stat2
MA0151.1	MA0151.1	2881	15467	71.8812	38.6675	1.85896	0	Arid3a
MA0050.2	MA0050.2	2761	15370	68.8872	38.425	1.79277	0	IRF1
MA0681.2	MA0681.2	1631	6800	40.6936	17	2.39374	5.06158976127859e-314	PHOX2B
MA1152.1	MA1152.1	1780	7964	44.4112	19.91	2.2306	3.91352e-307	SOX15
MA0515.1	MA0515.1	1694	7523	42.2655	18.8075	2.24727	9.41527e-292	Sox6
MA0846.1	MA0846.1	1753	7996	43.7375	19.99	2.18797	4.46628e-289	FOXC2
MA0851.1	MA0851.1	1520	6575	37.9242	16.4375	2.30717	4.35442e-267	Foxj3
MA0517.1	MA0517.1	2006	10337	50.0499	25.8425	1.93673	4.61934e-265	STAT1::STAT2
MA0901.2	MA0901.2	1643	7522	40.993	18.805	2.1799	5.1961e-263	HOXB13
MA0867.2	MA0867.2	1625	7409	40.5439	18.5225	2.1889	1.73047e-261	SOX4
MA1124.1	MA1124.1	1365	5737	34.0569	14.3425	2.37454	6.355e-247	ZNF24
MA0142.1	MA0142.1	1432	6260	35.7285	15.65	2.28297	1.73121e-242	Pou5f1::Sox2
MA0040.1	MA0040.1	1256	5072	31.3373	12.68	2.4714	1.1191e-240	Foxq1
MA0847.2	MA0847.2	1348	5775	33.6327	14.4375	2.32954	3.31787e-234	FOXD2
MA0080.5	MA0080.5	2176	12336	54.2914	30.84	1.76042	8.75147e-233	SPI1
MA0869.1	MA0869.1	1232	5026	30.7385	12.565	2.44636	9.61901e-231	Sox11
MA0773.1	MA0773.1	1394	6149	34.7804	15.3725	2.26251	3.36027e-230	MEF2D
MA1487.1	MA1487.1	1345	5816	33.5579	14.54	2.30797	2.83636e-229	FOXE1
MA0152.1	MA0152.1	1604	7819	40.02	19.5475	2.04732	1.32532e-221	NFATC2
MA0032.2	MA0032.2	1411	6427	35.2046	16.0675	2.19104	1.58004e-218	FOXC1
MA1607.1	MA1607.1	1334	5927	33.2834	14.8175	2.24622	9.59813e-215	Foxl2
MA0619.1	MA0619.1	1177	4872	29.3663	12.18	2.41102	1.4703e-212	LIN54
MA0606.1	MA0606.1	1328	5929	33.1337	14.8225	2.23537	2.08585e-211	NFAT5
MA1606.1	MA1606.1	1242	5378	30.988	13.445	2.3048	1.83727e-207	Foxf1
MA0679.2	MA0679.2	1226	5292	30.5888	13.23	2.31208	1.51299e-205	ONECUT1
MA0788.1	MA0788.1	1256	5503	31.3373	13.7575	2.27784	2.53783e-205	POU3F3
MA0660.1	MA0660.1	1198	5137	29.8902	12.8425	2.32745	1.3385e-202	MEF2B
MA0593.1	MA0593.1	1257	5562	31.3623	13.905	2.25547	2.21806e-201	FOXP2
MA0480.1	MA0480.1	1281	5738	31.9611	14.345	2.22803	7.21625e-201	Foxo1
MA0601.1	MA0601.1	1094	4463	27.2954	11.1575	2.44637	1.68109e-200	Arid3b
MA1508.1	MA1508.1	1707	9010	42.5898	22.525	1.89078	5.17672e-198	IKZF1
MA1471.1	MA1471.1	1030	4078	25.6986	10.195	2.52071	1.11201e-197	BARX2
MA1596.1	MA1596.1	1680	8820	41.9162	22.05	1.90096	1.82593e-196	ZNF460
MA0130.1	MA0130.1	1750	9474	43.6627	23.685	1.84347	1.63364e-191	ZNF354C
MA0683.1	MA0683.1	1129	4808	28.1687	12.02	2.34348	2.05789e-191	POU4F2
MA0465.2	MA0465.2	1238	5587	30.8882	13.9675	2.21144	1.16263e-189	CDX2
MA0084.1	MA0084.1	1064	4412	26.5469	11.03	2.40679	3.81182e-188	SRY
MA0845.1	MA0845.1	1280	5913	31.9361	14.7825	2.1604	8.36187e-188	FOXB1
MA0786.1	MA0786.1	1216	5458	30.3393	13.645	2.22348	9.56179e-188	POU3F1
MA0787.1	MA0787.1	1188	5273	29.6407	13.1825	2.24849	6.56313e-187	POU3F2
MA0624.1	MA0624.1	1166	5124	29.0918	12.81	2.27102	1.31536e-186	NFATC1
MA0791.1	MA0791.1	1177	5208	29.3663	13.02	2.25547	4.86023e-186	POU4F3
MA0135.1	MA0135.1	1043	4316	26.023	10.79	2.41177	1.41724e-184	Lhx3
MA0523.1	MA0523.1	1179	5258	29.4162	13.145	2.23782	2.24436e-183	TCF7L2
MA0768.1	MA0768.1	1182	5303	29.491	13.2575	2.22448	1.26546e-181	LEF1
MA0507.1	MA0507.1	1290	6076	32.1856	15.19	2.11887	1.36438e-181	POU2F2
MA0627.2	MA0627.2	1208	5491	30.1397	13.7275	2.19557	2.69693e-181	POU2F3
MA0790.1	MA0790.1	1188	5367	29.6407	13.4175	2.20911	4.73858e-180	POU4F1
MA0073.1	MA0073.1	1478	7519	36.8762	18.7975	1.96176	1.50003e-179	RREB1
MA0625.1	MA0625.1	1134	5001	28.2934	12.5025	2.26302	3.22114e-179	NFATC3
MA0868.2	MA0868.2	1111	4847	27.7196	12.1175	2.28756	7.1594e-179	SOX8
MA0784.1	MA0784.1	1208	5526	30.1397	13.815	2.18167	8.09903e-179	POU1F1
MA0899.1	MA0899.1	1157	5190	28.8673	12.975	2.22484	4.2173e-177	HOXA10
MA0520.1	MA0520.1	1139	5079	28.4182	12.6975	2.23809	5.02087e-176	Stat6
MA0508.3	MA0508.3	1559	8235	38.8972	20.5875	1.88936	8.82282e-175	PRDM1
MA0149.1	MA0149.1	1746	9794	43.5629	24.485	1.77917	1.16478e-172	EWSR1-FLI1
MA0518.1	MA0518.1	1195	5556	29.8154	13.89	2.14653	2.63546e-170	Stat4
MA0002.2	MA0002.2	1469	7647	36.6517	19.1175	1.91718	5.68806e-168	RUNX1
MA0715.1	MA0715.1	939	3862	23.4281	9.655	2.42653	1.49378e-165	PROP1
MA0757.1	MA0757.1	991	4211	24.7255	10.5275	2.34866	3.60153e-165	ONECUT3
MA0676.1	MA0676.1	1041	4551	25.9731	11.3775	2.28284	4.84359e-165	Nr2e1
MA0772.1	MA0772.1	1240	5966	30.9381	14.915	2.0743	9.23071e-165	IRF7
MA0602.1	MA0602.1	888	3547	22.1557	8.8675	2.49853	2.83181e-164	Arid5a
MA1625.1	MA1625.1	1104	5011	27.5449	12.5275	2.19876	2.48365e-163	Stat5b
MA0148.4	MA0148.4	1076	4823	26.8463	12.0575	2.22652	8.64554e-163	FOXA1
MA0081.2	MA0081.2	1669	9351	41.6417	23.3775	1.78127	1.11134e-162	SPIB
MA0495.3	MA0495.3	1157	5410	28.8673	13.525	2.13436	9.53302e-162	MAFF
MA0613.1	MA0613.1	1005	4351	25.0749	10.8775	2.3052	1.19898e-161	FOXG1
MA0614.1	MA0614.1	1005	4351	25.0749	10.8775	2.3052	1.19898e-161	Foxj2
MA0785.1	MA0785.1	1078	4854	26.8962	12.135	2.21642	1.44314e-161	POU2F1
MA0087.1	MA0087.1	911	3732	22.7295	9.33	2.43618	3.4294e-161	Sox5
MA0077.1	MA0077.1	945	3986	23.5778	9.965	2.36607	9.76624e-159	SOX9
MA0713.1	MA0713.1	877	3543	21.8812	8.8575	2.47036	1.40129e-158	PHOX2A
MA0046.2	MA0046.2	899	3691	22.4301	9.2275	2.43079	4.02612e-158	HNF1A
MA1113.2	MA1113.2	1015	4476	25.3244	11.19	2.26312	2.11223e-157	PBX2
MA0143.4	MA0143.4	1022	4531	25.499	11.3275	2.25107	6.79676e-157	SOX2
MA1115.1	MA1115.1	1129	5289	28.1687	13.2225	2.13036	2.02557e-156	POU5F1
MA0481.3	MA0481.3	1030	4595	25.6986	11.4875	2.23709	2.97929e-156	FOXP1
MA1489.1	MA1489.1	899	3717	22.4301	9.2925	2.41379	5.42322e-156	FOXN3
MA1647.1	MA1647.1	1265	6301	31.5619	15.7525	2.00361	2.04758e-155	PRDM4
MA0144.2	MA0144.2	1237	6110	30.8633	15.275	2.02051	2.51539e-154	STAT3
MA0137.3	MA0137.3	1039	4729	25.9232	11.8225	2.1927	3.44037e-151	STAT1
MA1624.1	MA1624.1	1021	4604	25.4741	11.51	2.21321	3.68284e-151	Stat5a
MA1120.1	MA1120.1	1021	4608	25.4741	11.52	2.21129	7.05608e-151	SOX13
MA0913.2	MA0913.2	947	4112	23.6277	10.28	2.29842	4.53441e-150	HOXD9
MA0519.1	MA0519.1	1086	5091	27.0958	12.7275	2.12892	3.75868e-149	Stat5a::Stat5b
MA0006.1	MA0006.1	756	2891	18.8623	7.2275	2.60979	8.99165e-149	Ahr::Arnt
MA0483.1	MA0483.1	1220	6092	30.4391	15.23	1.99863	9.53311e-148	Gfi1b
MA1640.1	MA1640.1	997	4490	24.8752	11.225	2.21606	1.86358e-147	MEIS2(var.2)
MA0030.1	MA0030.1	874	3671	21.8064	9.1775	2.37607	1.60227e-146	FOXF2
MA1418.1	MA1418.1	1268	6499	31.6367	16.2475	1.94718	4.29704e-145	IRF3
MA0659.2	MA0659.2	1097	5240	27.3703	13.1	2.08933	1.38752e-144	MAFG
MA0866.1	MA0866.1	893	3822	22.2804	9.555	2.33181	1.41516e-144	SOX21
MA1587.1	MA1587.1	1443	7872	36.003	19.68	1.82942	1.5412e-144	ZNF135
MA0496.3	MA0496.3	1267	6514	31.6118	16.285	1.94116	8.38408e-144	MAFK
MA0769.2	MA0769.2	948	4213	23.6527	10.5325	2.24569	3.77471e-143	TCF7
MA0707.1	MA0707.1	863	3642	21.5319	9.105	2.36485	4.23149e-143	MNX1
MA1525.1	MA1525.1	1028	4774	25.6487	11.935	2.14903	7.72966e-143	NFATC4
MA1473.1	MA1473.1	905	3936	22.5798	9.84	2.2947	4.81167e-142	CDX4
MA0146.2	MA0146.2	843	3527	21.0329	8.8175	2.38536	8.54572e-142	Zfx
MA0062.3	MA0062.3	1371	7359	34.2066	18.3975	1.85931	1.42405e-141	GABPA
MA0078.1	MA0078.1	920	4046	22.9541	10.115	2.26931	2.04782e-141	Sox17
MA0047.3	MA0047.3	1010	4672	25.1996	11.68	2.1575	3.64004e-141	FOXA2
MA0703.2	MA0703.2	766	3045	19.1118	7.6125	2.51058	1.229e-140	LMX1B
MA0878.2	MA0878.2	862	3678	21.507	9.195	2.33899	8.46332e-140	CDX1
MA1683.1	MA1683.1	946	4263	23.6028	10.6575	2.21467	1.27274e-138	FOXA3
MA0634.1	MA0634.1	673	2503	16.7914	6.2575	2.68341	1.12456e-137	ALX3
MA1563.1	MA1563.1	757	3034	18.8872	7.585	2.49008	1.0457e-136	SOX18
MA0051.1	MA0051.1	1050	5035	26.1976	12.5875	2.08124	4.57671e-136	IRF2
MA0687.1	MA0687.1	1150	5782	28.6926	14.455	1.98496	3.35284e-135	SPIC
MA0761.2	MA0761.2	1340	7244	33.4331	18.11	1.84611	7.96975e-135	ETV1
MA0859.1	MA0859.1	978	4543	24.4012	11.3575	2.14847	9.97644e-135	Rarg
MA0122.3	MA0122.3	807	3385	20.1347	8.4625	2.37929	2.20322e-134	Nkx3-2
MA1547.1	MA1547.1	1093	5382	27.2705	13.455	2.02679	6.19418e-134	PITX2
MA1653.1	MA1653.1	1112	5555	27.7445	13.8875	1.9978	5.79678e-132	ZNF148
MA0693.2	MA0693.2	836	3634	20.8583	9.085	2.2959	4.77347e-130	VDR
MA0897.1	MA0897.1	779	3262	19.4361	8.155	2.38334	1.16032e-129	Hmx2
MA0857.1	MA0857.1	1008	4853	25.1497	12.1325	2.07292	1.66009e-128	Rarb
MA1421.1	MA1421.1	1012	4886	25.2495	12.215	2.06709	3.03095e-128	TCF7L1
MA1103.2	MA1103.2	892	4071	22.2555	10.1775	2.18673	4.16141e-126	FOXK2
MA0852.2	MA0852.2	876	3973	21.8563	9.9325	2.20048	2.95604e-125	FOXK1
MA1593.1	MA1593.1	1089	5500	27.1707	13.75	1.97605	3.08418e-125	ZNF317
MA0042.2	MA0042.2	879	3997	21.9311	9.9925	2.19476	4.99618e-125	FOXI1
MA0033.2	MA0033.2	879	3997	21.9311	9.9925	2.19476	4.99618e-125	FOXL1
MA0848.1	MA0848.1	879	3997	21.9311	9.9925	2.19476	4.99618e-125	FOXO4
MA0849.1	MA0849.1	879	3997	21.9311	9.9925	2.19476	4.99618e-125	FOXO6
MA0850.1	MA0850.1	879	3997	21.9311	9.9925	2.19476	4.99618e-125	FOXP3
MA0029.1	MA0029.1	935	4392	23.3283	10.98	2.12462	9.5805e-125	Mecom
MA0698.1	MA0698.1	977	4703	24.3762	11.7575	2.07325	5.64217e-124	ZBTB18
MA0898.1	MA0898.1	784	3372	19.5609	8.43	2.32039	9.63163e-124	Hmx3
MA1562.1	MA1562.1	718	2951	17.9142	7.3775	2.42822	5.82691e-123	SOX14
MA0621.1	MA0621.1	687	2754	17.1407	6.885	2.48957	6.44191e-123	mix-a
MA0102.4	MA0102.4	848	3816	21.1577	9.54	2.21779	7.99891e-123	CEBPA
MA1522.1	MA1522.1	972	4700	24.2515	11.75	2.06396	6.15544e-122	MAZ
MA0789.1	MA0789.1	887	4101	22.1307	10.2525	2.15857	9.3468e-122	POU3F4
MA1627.1	MA1627.1	1046	5245	26.0978	13.1125	1.9903	1.39797e-121	Wt1
MA1478.1	MA1478.1	738	3102	18.4132	7.755	2.37436	2.95366e-121	DMRTA2
MA0833.2	MA0833.2	845	3820	21.0828	9.55	2.20763	4.00043e-121	ATF4
MA1155.1	MA1155.1	1014	5022	25.2994	12.555	2.01509	7.01346e-121	ZSCAN4
MA0728.1	MA0728.1	995	4901	24.8253	12.2525	2.02615	7.73761e-120	Nr2f6(var.2)
MA0764.2	MA0764.2	1314	7339	32.7844	18.3475	1.78686	9.71373e-120	ETV4
MA1597.1	MA1597.1	932	4452	23.2535	11.13	2.08926	1.46369e-119	ZNF528
MA0521.1	MA0521.1	1000	4947	24.9501	12.3675	2.01739	2.86451e-119	Tcf12
MA0756.1	MA0756.1	691	2824	17.2405	7.06	2.442	3.14331e-119	ONECUT2
MA0598.3	MA0598.3	1304	7282	32.5349	18.205	1.78714	1.20923e-118	EHF
MA1104.2	MA1104.2	923	4407	23.0289	11.0175	2.09021	2.2961e-118	GATA6
MA0792.1	MA0792.1	891	4186	22.2305	10.465	2.12428	5.01378e-118	POU5F1B
MA0488.1	MA0488.1	936	4513	23.3533	11.2825	2.06987	1.52835e-117	JUN
MA1603.1	MA1603.1	810	3635	20.2096	9.0875	2.22389	2.25977e-117	Dmrt1
MA1601.1	MA1601.1	1020	5134	25.4491	12.835	1.98279	6.35335e-117	ZNF75D
MA0653.1	MA0653.1	977	4832	24.3762	12.08	2.0179	3.70185e-116	IRF9
MA1636.1	MA1636.1	892	4229	22.2555	10.5725	2.10504	9.94997e-116	CEBPG(var.2)
MA0706.1	MA0706.1	648	2600	16.1677	6.5	2.48733	3.41415e-115	MEOX2
MA1616.1	MA1616.1	912	4381	22.7545	10.9525	2.07756	4.21212e-115	Prdm15
MA0662.1	MA0662.1	572	2138	14.2715	5.345	2.67006	1.11873e-114	MIXL1
MA0017.2	MA0017.2	1010	5102	25.1996	12.755	1.97566	1.5485e-114	NR2F1
MA1479.1	MA1479.1	764	3366	19.0619	8.415	2.26523	2.11962e-114	DMRTC2
MA0650.2	MA0650.2	829	3821	20.6836	9.5525	2.16526	1.33429e-113	HOXA13
MA1646.1	MA1646.1	1018	5178	25.3992	12.945	1.96209	1.37694e-113	OSR2
MA0153.2	MA0153.2	636	2550	15.8683	6.375	2.48914	4.71204e-113	HNF1B
MA1530.1	MA1530.1	708	3014	17.6647	7.535	2.34435	5.92752e-113	NKX6-3
MA0814.2	MA0814.2	919	4468	22.9291	11.17	2.05274	7.67451e-113	TFAP2C(var.2)
MA1114.1	MA1114.1	1001	5074	24.975	12.685	1.96886	2.34439e-112	PBX3
MA0684.2	MA0684.2	1009	5149	25.1747	12.8725	1.95569	1.78594e-111	RUNX3
MA1116.1	MA1116.1	1006	5141	25.0998	12.8525	1.95291	1.11167e-110	RBPJ
MA0117.2	MA0117.2	829	3867	20.6836	9.6675	2.1395	1.38917e-110	Mafb
MA0003.4	MA0003.4	990	5031	24.7006	12.5775	1.96387	3.35358e-110	TFAP2A
MA1652.1	MA1652.1	1248	7017	31.1377	17.5425	1.77499	5.04666e-110	ZKSCAN5
MA0640.2	MA0640.2	1309	7506	32.6597	18.765	1.74046	5.2018e-110	ELF3
MA0038.2	MA0038.2	805	3712	20.0848	9.28	2.16431	8.00986e-110	GFI1
MA0468.1	MA0468.1	814	3777	20.3094	9.4425	2.15085	1.19571e-109	DUX4
MA0513.1	MA0513.1	1032	5358	25.7485	13.395	1.92225	1.9827e-109	SMAD2::SMAD3::SMAD4
MA1500.1	MA1500.1	614	2457	15.3194	6.1425	2.49399	2.90903e-109	HOXB6
MA0618.1	MA0618.1	637	2604	15.8932	6.51	2.44135	3.93935e-109	LBX1
MA0870.1	MA0870.1	679	2876	16.9411	7.19	2.35621	4.9713e-109	Sox1
MA0836.2	MA0836.2	697	2995	17.3902	7.4875	2.32257	5.93704e-109	CEBPD
MA1579.1	MA1579.1	1109	5957	27.6697	14.8925	1.85796	1.07863e-108	ZBTB26
MA0630.1	MA0630.1	599	2370	14.9451	5.925	2.52238	1.0869e-108	SHOX
MA0479.1	MA0479.1	793	3651	19.7854	9.1275	2.16767	2.2475e-108	FOXH1
MA1514.1	MA1514.1	823	3860	20.5339	9.65	2.12787	2.47034e-108	KLF17
MA0492.1	MA0492.1	871	4201	21.7315	10.5025	2.06918	3.40782e-108	JUND(var.2)
MA0892.1	MA0892.1	581	2269	14.496	5.6725	2.55549	8.86308e-108	GSX1
MA0731.1	MA0731.1	741	3309	18.488	8.2725	2.23488	1.75311e-107	BCL6B
MA0782.2	MA0782.2	982	5025	24.501	12.5625	1.95033	3.07486e-107	PKNOX1
MA0729.1	MA0729.1	911	4513	22.7295	11.2825	2.01458	9.82922e-107	RARA
MA0592.3	MA0592.3	841	4014	20.983	10.035	2.09098	1.34396e-106	ESRRA
MA1504.1	MA1504.1	640	2657	15.9681	6.6425	2.40392	1.96373e-106	HOXC4
MA0505.1	MA0505.1	876	4266	21.8563	10.665	2.04935	2.02556e-106	Nr5a2
MA1639.1	MA1639.1	796	3704	19.8603	9.26	2.14474	2.91446e-106	MEIS1(var.2)
MA1618.1	MA1618.1	890	4372	22.2056	10.93	2.03162	4.24586e-106	Ptf1a
MA0528.2	MA0528.2	1213	6823	30.2645	17.0575	1.77426	4.47607e-106	ZNF263
MA0473.3	MA0473.3	1236	7008	30.8383	17.52	1.76018	5.56331e-106	ELF1
MA1632.1	MA1632.1	895	4419	22.3303	11.0475	2.0213	1.86256e-105	ATF2
MA0031.1	MA0031.1	728	3262	18.1637	8.155	2.22731	1.20432e-104	FOXD1
MA0157.2	MA0157.2	728	3262	18.1637	8.155	2.22731	1.20432e-104	FOXO3
MA1589.1	MA1589.1	831	3978	20.7335	9.945	2.08482	1.89956e-104	ZNF140
MA0163.1	MA0163.1	748	3407	18.6627	8.5175	2.1911	4.9466e-104	PLAG1
MA1463.1	MA1463.1	588	2361	14.6707	5.9025	2.4855	1.17563e-103	ARGFX
MA0903.1	MA0903.1	599	2431	14.9451	6.0775	2.45909	1.34393e-103	HOXB3
MA0018.4	MA0018.4	897	4466	22.3802	11.165	2.0045	1.44364e-103	CREB1
MA1629.1	MA1629.1	1010	5307	25.1996	13.2675	1.89935	2.47188e-103	Zic2
MA0812.1	MA0812.1	624	2604	15.5689	6.51	2.39153	1.59268e-102	TFAP2B(var.2)
MA1654.1	MA1654.1	886	4414	22.1058	11.035	2.00324	5.8195e-102	ZNF16
MA1630.1	MA1630.1	831	4026	20.7335	10.065	2.05996	1.61465e-101	Znf281
MA0161.2	MA0161.2	771	3611	19.2365	9.0275	2.13088	4.64954e-101	NFIC
MA1628.1	MA1628.1	1045	5621	26.0729	14.0525	1.85539	7.2937e-101	Zic1::Zic2
MA1615.1	MA1615.1	778	3667	19.4112	9.1675	2.11739	1.33404e-100	Plagl1
MA0700.2	MA0700.2	647	2784	16.1427	6.96	2.31936	3.21975e-100	LHX2
MA0039.4	MA0039.4	1196	6819	29.8403	17.0475	1.75042	5.01393e-100	KLF4
MA1657.1	MA1657.1	744	3451	18.5629	8.6275	2.15159	2.60567e-99	ZNF652
MA0753.2	MA0753.2	704	3178	17.5649	7.945	2.21081	2.91401e-99	ZNF740
MA1588.1	MA1588.1	756	3537	18.8623	8.8425	2.13314	4.00354e-99	ZNF136
MA0482.2	MA0482.2	816	3961	20.3593	9.9025	2.05597	5.28711e-99	GATA4
MA0599.1	MA0599.1	1087	5996	27.1208	14.99	1.80926	2.29852e-98	KLF5
MA0611.1	MA0611.1	687	3088	17.1407	7.72	2.2203	1.48905e-97	Dux
MA0722.1	MA0722.1	581	2396	14.496	5.99	2.42003	3.17905e-97	VAX1
MA0723.1	MA0723.1	581	2396	14.496	5.99	2.42003	3.17905e-97	VAX2
MA1108.2	MA1108.2	815	3988	20.3343	9.97	2.03955	5.6846e-97	MXI1
MA1531.1	MA1531.1	679	3050	16.9411	7.625	2.22179	1.85679e-96	NR1D1
MA0494.1	MA0494.1	813	3990	20.2844	9.975	2.03353	5.1878e-96	Nr1h3::Rxra
MA0154.4	MA0154.4	823	4064	20.5339	10.16	2.02106	6.99886e-96	EBF1
MA0025.2	MA0025.2	709	3267	17.6896	8.1675	2.16586	1.34024e-95	NFIL3
MA0036.3	MA0036.3	737	3464	18.3882	8.66	2.12335	2.27406e-95	GATA2
MA1107.2	MA1107.2	1232	7219	30.7385	18.0475	1.7032	3.77236e-95	KLF9
MA1499.1	MA1499.1	585	2449	14.5958	6.1225	2.38396	4.38936e-95	HOXB4
MA1507.1	MA1507.1	585	2449	14.5958	6.1225	2.38396	4.38936e-95	HOXD4
MA0885.1	MA0885.1	569	2349	14.1966	5.8725	2.41747	6.81914e-95	Dlx2
MA0810.1	MA0810.1	628	2733	15.6687	6.8325	2.29325	8.28406e-95	TFAP2A(var.2)
MA1119.1	MA1119.1	811	4005	20.2345	10.0125	2.02093	2.66985e-94	SIX2
MA0909.2	MA0909.2	695	3194	17.3403	7.985	2.17161	4.28708e-94	HOXD13
MA0498.2	MA0498.2	715	3342	17.8393	8.355	2.13517	2.00005e-93	MEIS1
MA0065.2	MA0065.2	1045	5774	26.0729	14.435	1.80622	2.16524e-93	Pparg::Rxra
MA1515.1	MA1515.1	841	4242	20.983	10.605	1.9786	3.62107e-93	KLF2
MA1540.1	MA1540.1	726	3430	18.1138	8.575	2.11239	1.08135e-92	NR5A1
MA0524.2	MA0524.2	605	2612	15.0948	6.53	2.31161	1.32851e-92	TFAP2C
MA0463.2	MA0463.2	634	2805	15.8184	7.0125	2.25574	1.61215e-92	BCL6
MA1549.1	MA1549.1	691	3195	17.2405	7.9875	2.15844	3.07676e-92	POU6F1(var.2)
MA1604.1	MA1604.1	770	3748	19.2116	9.37	2.05033	3.45787e-92	Ebf2
MA1105.2	MA1105.2	686	3165	17.1158	7.9125	2.16313	5.86263e-92	GRHL2
MA1645.1	MA1645.1	736	3514	18.3633	8.785	2.0903	8.05965e-92	NKX2-2
MA0057.1	MA0057.1	720	3403	17.9641	8.5075	2.11156	9.10235e-92	MZF1(var.2)
MA0484.2	MA0484.2	775	3792	19.3363	9.48	2.0397	1.08377e-91	HNF4G
MA0670.1	MA0670.1	630	2798	15.7186	6.995	2.24711	3.82226e-91	NFIA
MA0654.1	MA0654.1	504	1989	12.5749	4.9725	2.52888	5.70074e-91	ISX
MA0717.1	MA0717.1	504	1989	12.5749	4.9725	2.52888	5.70074e-91	RAX2
MA0720.1	MA0720.1	504	1989	12.5749	4.9725	2.52888	5.70074e-91	Shox2
MA0701.2	MA0701.2	504	1989	12.5749	4.9725	2.52888	5.70074e-91	LHX9
MA0140.2	MA0140.2	690	3208	17.2156	8.02	2.14658	5.90737e-91	GATA1::TAL1
MA0842.2	MA0842.2	680	3151	16.9661	7.8775	2.15374	3.39143e-90	NRL
MA0027.2	MA0027.2	543	2244	13.5479	5.61	2.41496	4.04897e-90	EN1
MA1123.2	MA1123.2	826	4189	20.6088	10.4725	1.9679	4.81868e-90	TWIST1
MA1541.1	MA1541.1	726	3487	18.1138	8.7175	2.07786	3.48356e-89	NR6A1
MA0150.2	MA0150.2	886	4653	22.1058	11.6325	1.90035	6.25186e-89	Nfe2l2
MA0164.1	MA0164.1	633	2851	15.7934	7.1275	2.21584	6.9002e-89	Nr2e3
MA0072.1	MA0072.1	659	3031	16.4421	7.5775	2.16986	1.20074e-88	RORA(var.2)
MA0114.4	MA0114.4	784	3922	19.5609	9.805	1.99499	6.25544e-88	HNF4A
MA0905.1	MA0905.1	511	2075	12.7495	5.1875	2.45774	1.86354e-87	HOXC10
MA0860.1	MA0860.1	732	3567	18.2635	8.9175	2.04805	6.15766e-87	Rarg(var.2)
MA1497.1	MA1497.1	492	1964	12.2754	4.91	2.50009	8.01224e-87	HOXA6
MA0816.1	MA0816.1	779	3926	19.4361	9.815	1.98025	1.09742e-85	Ascl2
MA1637.1	MA1637.1	736	3624	18.3633	9.06	2.02685	2.84594e-85	EBF3
MA0674.1	MA0674.1	461	1794	11.502	4.485	2.56455	4.79101e-85	NKX6-1
MA0675.1	MA0675.1	461	1794	11.502	4.485	2.56455	4.79101e-85	NKX6-2
MA1519.1	MA1519.1	461	1794	11.502	4.485	2.56455	4.79101e-85	LHX5
MA0793.1	MA0793.1	625	2861	15.5938	7.1525	2.18019	1.3086e-84	POU6F2
MA0907.1	MA0907.1	499	2035	12.4501	5.0875	2.44719	1.33918e-84	HOXC13
MA1496.1	MA1496.1	544	2326	13.5729	5.815	2.33411	2.33264e-84	HOXA4
MA0811.1	MA0811.1	588	2619	14.6707	6.5475	2.24065	3.98031e-84	TFAP2B
MA1112.2	MA1112.2	1127	6631	28.1188	16.5775	1.6962	4.00022e-84	NR4A1
MA0644.1	MA0644.1	487	1967	12.1507	4.9175	2.47091	5.20576e-84	ESX1
MA0471.2	MA0471.2	759	3814	18.9371	9.535	1.98606	7.2404e-84	E2F6
MA0712.2	MA0712.2	707	3443	17.6397	8.6075	2.04934	8.2647e-84	OTX2
MA1576.1	MA1576.1	660	3129	16.4671	7.8225	2.10509	7.26192e-83	THRB(var.3)
MA0503.1	MA0503.1	715	3522	17.8393	8.805	2.02604	1.6126e-82	Nkx2-5(var.2)
MA1467.1	MA1467.1	755	3811	18.8373	9.5275	1.97715	1.97397e-82	ATOH1(var.2)
MA0070.1	MA0070.1	612	2809	15.2695	7.0225	2.17436	3.14289e-82	PBX1
MA0896.1	MA0896.1	558	2448	13.9222	6.12	2.27486	3.61788e-82	Hmx1
MA0004.1	MA0004.1	610	2798	15.2196	6.995	2.17578	4.64306e-82	Arnt
MA0501.1	MA0501.1	903	4920	22.5299	12.3	1.8317	4.95337e-82	MAF::NFE2
MA1154.1	MA1154.1	658	3129	16.4172	7.8225	2.09871	5.19738e-82	ZNF282
MA0699.1	MA0699.1	477	1937	11.9012	4.8425	2.45766	2.2881e-81	LBX2
MA0738.1	MA0738.1	657	3145	16.3922	7.8625	2.08486	1.30011e-80	HIC2
MA0702.2	MA0702.2	420	1598	10.479	3.995	2.62304	1.9589e-80	LMX1A
MA0890.1	MA0890.1	477	1949	11.9012	4.8725	2.44252	2.09578e-80	GBX2
MA0007.3	MA0007.3	408	1533	10.1796	3.8325	2.65614	8.01243e-80	Ar
MA0109.1	MA0109.1	593	2720	14.7954	6.8	2.1758	1.29279e-79	HLTF
MA0643.1	MA0643.1	703	3488	17.5399	8.72	2.01146	1.43556e-79	Esrrg
MA0672.1	MA0672.1	569	2559	14.1966	6.3975	2.21909	1.47934e-79	NKX2-3
MA0854.1	MA0854.1	481	1993	12.001	4.9825	2.40863	6.23877e-79	Alx1
MA0704.1	MA0704.1	420	1615	10.479	4.0375	2.59543	6.41088e-79	Lhx4
MA0721.1	MA0721.1	420	1615	10.479	4.0375	2.59543	6.41088e-79	UNCX
MA0155.1	MA0155.1	681	3343	16.991	8.3575	2.03303	6.70811e-79	INSM1
MA1581.1	MA1581.1	896	4933	22.3553	12.3325	1.81271	6.96837e-79	ZBTB6
MA0132.2	MA0132.2	442	1759	11.0279	4.3975	2.50778	4.2223e-78	PDX1
MA1481.1	MA1481.1	442	1759	11.0279	4.3975	2.50778	4.2223e-78	DRGX
MA0893.2	MA0893.2	442	1759	11.0279	4.3975	2.50778	4.2223e-78	GSX2
MA0661.1	MA0661.1	460	1872	11.477	4.68	2.45236	5.04432e-78	MEOX1
MA0124.2	MA0124.2	539	2382	13.4481	5.955	2.25829	5.40182e-78	Nkx3-1
MA0884.1	MA0884.1	695	3460	17.3403	8.65	2.00466	6.40392e-78	DUXA
MA1655.1	MA1655.1	713	3591	17.7894	8.9775	1.98156	7.9007e-78	ZNF341
MA1580.1	MA1580.1	644	3102	16.0679	7.755	2.07194	9.83263e-78	ZBTB32
MA0835.2	MA0835.2	961	5464	23.977	13.66	1.75527	1.23283e-77	BATF3
MA0705.1	MA0705.1	442	1765	11.0279	4.4125	2.49925	1.32954e-77	Lhx8
MA1619.1	MA1619.1	589	2724	14.6956	6.81	2.15795	1.34789e-77	Ptf1a(var.2)
MA0108.2	MA0108.2	550	2465	13.7226	6.1625	2.22678	2.56486e-77	TBP
MA0908.1	MA0908.1	412	1585	10.2794	3.9625	2.59418	2.65574e-77	HOXD11
MA0596.1	MA0596.1	673	3320	16.7914	8.3	2.02306	5.86858e-77	SREBF2
MA0716.1	MA0716.1	431	1705	10.7535	4.2625	2.52281	6.05548e-77	PRRX1
MA0875.1	MA0875.1	486	2051	12.1257	5.1275	2.36485	6.17159e-77	BARX1
MA0914.1	MA0914.1	496	2117	12.3752	5.2925	2.33826	8.07636e-77	ISL2
MA0125.1	MA0125.1	461	1895	11.502	4.7375	2.42786	1.07242e-76	Nobox
MA0467.1	MA0467.1	659	3226	16.4421	8.065	2.0387	1.18524e-76	Crx
MA0069.1	MA0069.1	439	1760	10.9531	4.4	2.48934	1.7579e-76	PAX6
MA1536.1	MA1536.1	880	4863	21.9561	12.1575	1.80597	1.96541e-76	NR2C2(var.2)
MA1472.1	MA1472.1	684	3410	17.0659	8.525	2.00186	2.62334e-76	BHLHA15(var.2)
MA0718.1	MA0718.1	495	2124	12.3503	5.31	2.32586	7.88576e-76	RAX
MA0088.2	MA0088.2	678	3379	16.9162	8.4475	2.00251	1.22235e-75	ZNF143
MA0673.1	MA0673.1	596	2804	14.8703	7.01	2.12129	1.4139e-75	NKX2-8
MA0486.2	MA0486.2	587	2743	14.6457	6.8575	2.13572	1.60073e-75	HSF1
MA0504.1	MA0504.1	759	3971	18.9371	9.9275	1.90754	1.72464e-75	NR2C2
MA0089.2	MA0089.2	882	4904	22.006	12.26	1.79494	2.96688e-75	NFE2L1
MA1635.1	MA1635.1	613	2928	15.2944	7.32	2.0894	3.44331e-75	BHLHE22(var.2)
MA0809.2	MA0809.2	905	5085	22.5798	12.7125	1.77619	4.22434e-75	TEAD4
MA0597.1	MA0597.1	671	3340	16.7415	8.35	2.00497	5.08622e-75	THAP1
MA0882.1	MA0882.1	453	1871	11.3024	4.6775	2.41633	1.28675e-74	DLX6
MA1573.1	MA1573.1	740	3848	18.4631	9.62	1.91924	1.30013e-74	THAP11
MA0141.3	MA0141.3	691	3491	17.2405	8.7275	1.97542	1.30033e-74	ESRRB
MA0499.2	MA0499.2	688	3475	17.1657	8.6875	1.9759	2.64071e-74	MYOD1
MA1656.1	MA1656.1	663	3300	16.5419	8.25	2.00508	4.65208e-74	ZNF449
MA0610.1	MA0610.1	594	2815	14.8204	7.0375	2.10591	4.78379e-74	DMRT3
MA1592.1	MA1592.1	661	3286	16.492	8.215	2.00755	4.82298e-74	ZNF274
MA0628.1	MA0628.1	400	1552	9.98004	3.88	2.57218	7.79183e-74	POU6F1
MA1600.1	MA1600.1	723	3740	18.0389	9.35	1.9293	9.66189e-74	ZNF684
MA0709.1	MA0709.1	480	2056	11.976	5.14	2.32997	1.07752e-73	Msx3
MA0159.1	MA0159.1	627	3053	15.6437	7.6325	2.04962	1.38229e-73	RARA::RXRA
MA0509.2	MA0509.2	660	3289	16.4671	8.2225	2.00268	1.78269e-73	RFX1
MA0745.2	MA0745.2	656	3261	16.3673	8.1525	2.00764	1.9162e-73	SNAI2
MA0476.1	MA0476.1	878	4914	21.9062	12.285	1.78317	2.10512e-73	FOS
MA1577.1	MA1577.1	422	1694	10.5289	4.235	2.48617	3.03552e-73	TLX2
MA0095.2	MA0095.2	754	3980	18.8124	9.95	1.89069	3.70984e-73	YY1
MA0063.2	MA0063.2	593	2825	14.7954	7.0625	2.09493	5.135e-73	NKX2-5
MA0879.1	MA0879.1	465	1969	11.6018	4.9225	2.35689	5.6397e-73	Dlx1
MA1150.1	MA1150.1	608	2935	15.1697	7.3375	2.06742	1.09681e-72	RORB
MA1643.1	MA1643.1	764	4066	19.0619	10.165	1.87525	1.40256e-72	NFIB
MA0725.1	MA0725.1	441	1822	11.003	4.555	2.41559	1.59482e-72	VSX1
MA0726.1	MA0726.1	441	1822	11.003	4.555	2.41559	1.59482e-72	VSX2
MA0719.1	MA0719.1	572	2689	14.2715	6.7225	2.12294	1.83468e-72	RHOXF1
MA1569.1	MA1569.1	462	1959	11.5269	4.8975	2.35364	2.77079e-72	TFAP2E
MA0853.1	MA0853.1	410	1635	10.2295	4.0875	2.50264	5.46906e-72	Alx4
MA0595.1	MA0595.1	620	3036	15.4691	7.59	2.03808	1.03091e-71	SREBF1
MA0111.1	MA0111.1	613	2988	15.2944	7.47	2.04744	1.2302e-71	Spz1
MA0665.1	MA0665.1	639	3173	15.9431	7.9325	2.00985	1.39169e-71	MSC
MA0894.1	MA0894.1	421	1709	10.504	4.2725	2.45851	1.59293e-71	HESX1
MA1532.1	MA1532.1	567	2670	14.1467	6.675	2.11936	1.64393e-71	NR1D2
MA1110.1	MA1110.1	583	2782	14.5459	6.955	2.09143	2.01775e-71	NR1H4
MA1649.1	MA1649.1	667	3378	16.6417	8.445	1.9706	2.40028e-71	ZBTB12
MA1651.1	MA1651.1	692	3563	17.2655	8.9075	1.93831	3.77165e-71	ZFP42
MA0667.1	MA0667.1	570	2698	14.2216	6.745	2.10846	4.64082e-71	MYF6
MA0035.4	MA0035.4	592	2853	14.7705	7.1325	2.07087	6.37472e-71	GATA1
MA0734.2	MA0734.2	569	2698	14.1966	6.745	2.10476	1.22538e-70	GLI2
MA1100.2	MA1100.2	602	2930	15.02	7.325	2.05051	1.63382e-70	ASCL1
MA0500.2	MA0500.2	588	2832	14.6707	7.08	2.07213	1.63766e-70	MYOG
MA1111.1	MA1111.1	848	4753	21.1577	11.8825	1.78058	3.017e-70	NR2F2
MA0093.3	MA0093.3	795	4357	19.8353	10.8925	1.82101	8.18997e-70	USF1
MA1634.1	MA1634.1	927	5386	23.1287	13.465	1.71769	1.55565e-69	BATF
MA0092.1	MA0092.1	615	3039	15.3443	7.5975	2.01965	1.58966e-69	Hand1::Tcf3
MA1599.1	MA1599.1	566	2697	14.1218	6.7425	2.09444	1.93345e-69	ZNF682
MA0043.3	MA0043.3	556	2629	13.8723	6.5725	2.11065	2.24751e-69	HLF
MA1491.1	MA1491.1	534	2479	13.3234	6.1975	2.14979	2.48028e-69	GLI3
MA0770.1	MA0770.1	629	3143	15.6936	7.8575	1.99728	2.78943e-69	HSF2
MA0138.2	MA0138.2	647	3279	16.1427	8.1975	1.96922	6.6088e-69	REST
MA0462.2	MA0462.2	926	5397	23.1038	13.4925	1.71234	9.45972e-69	BATF::JUN
MA1633.1	MA1633.1	848	4795	21.1577	11.9875	1.76498	2.16935e-68	BACH1
MA1565.1	MA1565.1	804	4457	20.0599	11.1425	1.8003	2.29097e-68	TBX18
MA0090.3	MA0090.3	864	4922	21.5569	12.305	1.75188	2.86599e-68	TEAD1
MA0629.1	MA0629.1	484	2161	12.0758	5.4025	2.23523	3.82194e-68	Rhox11
MA0752.1	MA0752.1	546	2586	13.6228	6.465	2.10715	8.59548e-68	ZNF410
MA0258.2	MA0258.2	661	3405	16.492	8.5125	1.93739	1.33259e-67	ESR2
MA0813.1	MA0813.1	476	2116	11.8762	5.29	2.24504	1.33726e-67	TFAP2B(var.3)
MA1641.1	MA1641.1	554	2648	13.8224	6.62	2.08797	2.18512e-67	MYF5
MA1638.1	MA1638.1	778	4284	19.4112	10.71	1.81243	3.24531e-67	HAND2
MA0798.2	MA0798.2	619	3112	15.4441	7.78	1.9851	4.69744e-67	RFX3
MA1501.1	MA1501.1	419	1755	10.4541	4.3875	2.3827	5.92886e-67	HOXB7
MA0880.1	MA0880.1	435	1858	10.8533	4.645	2.33655	6.52085e-67	Dlx3
MA0881.1	MA0881.1	435	1858	10.8533	4.645	2.33655	6.52085e-67	Dlx4
MA1561.1	MA1561.1	338	1259	8.43313	3.1475	2.67931	7.37372e-67	SOX12
MA1556.1	MA1556.1	429	1826	10.7036	4.565	2.34471	1.99515e-66	RXRG(var.2)
MA0771.1	MA0771.1	541	2575	13.498	6.4375	2.09678	2.28739e-66	HSF4
MA0666.1	MA0666.1	425	1802	10.6038	4.505	2.35378	2.65393e-66	MSX1
MA0708.1	MA0708.1	425	1802	10.6038	4.505	2.35378	2.65393e-66	MSX2
MA0876.1	MA0876.1	425	1802	10.6038	4.505	2.35378	2.65393e-66	BSX
MA1151.1	MA1151.1	571	2789	14.2465	6.9725	2.04324	4.49164e-66	RORC
MA1117.1	MA1117.1	515	2405	12.8493	6.0125	2.1371	7.62536e-66	RELB
MA1534.1	MA1534.1	596	2972	14.8703	7.43	2.00138	1.00571e-65	NR1I3
MA1503.1	MA1503.1	360	1409	8.98204	3.5225	2.5499	3.07124e-65	HOXB9
MA1506.1	MA1506.1	379	1528	9.45609	3.82	2.47542	4.75214e-65	HOXD10
MA0526.3	MA0526.3	772	4289	19.2615	10.7225	1.79636	6.58756e-65	USF2
MA0832.1	MA0832.1	545	2628	13.5978	6.57	2.06968	7.31031e-65	Tcf21
MA0071.1	MA0071.1	663	3475	16.5419	8.6875	1.90411	9.17885e-65	RORA
MA0874.1	MA0874.1	414	1753	10.3293	4.3825	2.35695	1.04024e-64	Arx
MA0091.1	MA0091.1	619	3162	15.4441	7.905	1.95371	2.27193e-64	TAL1::TCF3
MA0037.3	MA0037.3	678	3597	16.9162	8.9925	1.88114	3.37043e-64	GATA3
MA0865.1	MA0865.1	470	2130	11.7265	5.325	2.20217	5.49165e-64	E2F8
MA0741.1	MA0741.1	731	3999	18.2385	9.9975	1.82431	6.22852e-64	KLF16
MA1594.1	MA1594.1	620	3181	15.4691	7.9525	1.94518	9.44238e-64	ZNF382
MA1505.1	MA1505.1	318	1177	7.93413	2.9425	2.69639	1.49998e-63	HOXC8
MA0808.1	MA0808.1	805	4578	20.0848	11.445	1.7549	2.32491e-63	TEAD3
MA1558.1	MA1558.1	673	3585	16.7914	8.9625	1.87352	5.66777e-63	SNAI1
MA0048.2	MA0048.2	568	2823	14.1717	7.0575	2.00803	5.8929e-63	NHLH1
MA0160.1	MA0160.1	695	3750	17.3403	9.375	1.84963	6.41788e-63	NR4A2
MA0635.1	MA0635.1	326	1232	8.13373	3.08	2.64082	7.80015e-63	BARHL2
MA0844.1	MA0844.1	229	695	5.71357	1.7375	3.28839	1.54669e-62	XBP1
MA0115.1	MA0115.1	636	3323	15.8683	8.3075	1.91011	1.92605e-62	NR1H2::RXRA
MA0774.1	MA0774.1	543	2657	13.5479	6.6425	2.03958	2.26678e-62	MEIS2
MA0710.1	MA0710.1	366	1481	9.13174	3.7025	2.46637	2.4588e-62	NOTO
MA1622.1	MA1622.1	847	4935	21.1327	12.3375	1.71289	3.8707e-62	Smad2::Smad3
MA1620.1	MA1620.1	628	3274	15.6687	8.185	1.91431	5.8451e-62	Ptf1a(var.3)
MA0119.1	MA0119.1	710	3888	17.7146	9.72	1.82249	9.7994e-62	NFIC::TLX1
MA0912.2	MA0912.2	374	1539	9.33134	3.8475	2.4253	1.06631e-61	HOXD3
MA0604.1	MA0604.1	159	372	3.96707	0.93	4.26566	2.7116e-61	Atf1
MA1121.1	MA1121.1	790	4511	19.7106	11.2775	1.74778	2.94074e-61	TEAD2
MA0652.1	MA0652.1	668	3584	16.6667	8.96	1.86012	3.16101e-61	IRF8
MA1570.1	MA1570.1	468	2161	11.6766	5.4025	2.16134	4.09359e-61	TFAP4(var.2)
MA0739.1	MA0739.1	486	2284	12.1257	5.71	2.1236	4.50405e-61	Hic1
MA1142.1	MA1142.1	787	4495	19.6357	11.2375	1.74734	5.97688e-61	FOSL1::JUND
MA1559.1	MA1559.1	654	3500	16.3174	8.75	1.86484	2.91494e-60	SNAI3
MA0477.2	MA0477.2	795	4578	19.8353	11.445	1.7331	4.4811e-60	FOSL1
MA1642.1	MA1642.1	767	4361	19.1367	10.9025	1.75526	4.5844e-60	NEUROG2(var.2)
MA0780.1	MA0780.1	349	1405	8.70758	3.5125	2.47903	5.69659e-60	PAX3
MA1470.1	MA1470.1	371	1545	9.25649	3.8625	2.3965	8.855e-60	BACH2(var.2)
MA0730.1	MA0730.1	561	2833	13.997	7.0825	1.97628	1.09248e-59	RARA(var.2)
MA0671.1	MA0671.1	485	2301	12.1008	5.7525	2.10357	1.2765e-59	NFIX
MA1564.1	MA1564.1	537	2666	13.3982	6.665	2.01023	1.74128e-59	SP9
MA0638.1	MA0638.1	228	714	5.68862	1.785	3.1869	1.77107e-59	CREB3
MA0778.1	MA0778.1	430	1932	10.7285	4.83	2.22123	1.86052e-59	NFKB2
MA1419.1	MA1419.1	604	3149	15.0699	7.8725	1.91424	2.05178e-59	IRF4
MA0651.1	MA0651.1	313	1195	7.80938	2.9875	2.61402	3.22421e-59	HOXC11
MA0075.3	MA0075.3	316	1213	7.88423	3.0325	2.59991	3.25712e-59	PRRX2
MA0489.1	MA0489.1	848	5018	21.1577	12.545	1.68654	3.98334e-59	JUN(var.2)
MA0485.2	MA0485.2	345	1391	8.60778	3.4775	2.47528	4.20117e-59	HOXC9
MA0655.1	MA0655.1	667	3627	16.6417	9.0675	1.83531	7.63775e-59	JDP2
MA1578.1	MA1578.1	363	1508	9.05689	3.77	2.40236	9.53419e-59	VEZF1
MA0766.2	MA0766.2	568	2902	14.1717	7.255	1.95336	1.08184e-58	GATA5
MA0783.1	MA0783.1	617	3260	15.3942	8.15	1.88886	1.24705e-58	PKNOX2
MA1476.1	MA1476.1	412	1826	10.2794	4.565	2.25179	1.37648e-58	DLX5
MA0633.1	MA0633.1	543	2725	13.5479	6.8125	1.98868	1.3855e-58	Twist2
MA1548.1	MA1548.1	332	1328	8.28343	3.32	2.49501	1.04912e-57	PLAGL2
MA0888.1	MA0888.1	313	1213	7.80938	3.0325	2.57523	1.20845e-57	EVX2
MA0797.1	MA0797.1	509	2503	12.6996	6.2575	2.0295	1.44634e-57	TGIF2
MA0019.1	MA0019.1	485	2336	12.1008	5.84	2.07205	1.53526e-57	Ddit3::Cebpa
MA0068.2	MA0068.2	325	1289	8.10878	3.2225	2.5163	2.2178e-57	PAX4
MA1524.1	MA1524.1	458	2153	11.4271	5.3825	2.12302	2.2245e-57	MSGN1
MA1128.1	MA1128.1	792	4621	19.7605	11.5525	1.71049	2.37844e-57	FOSL1::JUN
MA0105.4	MA0105.4	396	1740	9.88024	4.35	2.27132	2.72986e-57	NFKB1
MA0775.1	MA0775.1	532	2671	13.2735	6.6775	1.98779	2.87235e-57	MEIS3
MA1420.1	MA1420.1	453	2122	11.3024	5.305	2.13052	3.43717e-57	IRF5
MA1512.1	MA1512.1	614	3272	15.3194	8.18	1.87278	5.73706e-57	KLF11
MA0895.1	MA0895.1	365	1545	9.10679	3.8625	2.35774	6.4372e-57	HMBOX1
MA1516.1	MA1516.1	545	2772	13.5978	6.93	1.96217	7.80626e-57	KLF3
MA0747.1	MA0747.1	685	3808	17.0908	9.52	1.79525	8.62681e-57	SP8
MA0883.1	MA0883.1	456	2149	11.3772	5.3725	2.11768	8.64941e-57	Dmbx1
MA1118.1	MA1118.1	552	2826	13.7725	7.065	1.94939	1.21846e-56	SIX1
MA0591.1	MA0591.1	677	3752	16.8912	9.38	1.80077	1.39635e-56	Bach1::Mafk
MA0727.1	MA0727.1	350	1460	8.73253	3.65	2.39248	3.75927e-56	NR3C2
MA0807.1	MA0807.1	632	3426	15.7685	8.565	1.84103	5.24338e-56	TBX5
MA0658.1	MA0658.1	334	1364	8.33333	3.41	2.44379	8.22306e-56	LHX6
MA1520.1	MA1520.1	432	2004	10.7784	5.01	2.15139	1.13783e-55	MAF
MA0113.3	MA0113.3	357	1511	8.90719	3.7775	2.35796	1.16764e-55	NR3C1
MA0107.1	MA0107.1	521	2624	12.999	6.56	1.98156	1.40315e-55	RELA
MA0829.2	MA0829.2	542	2776	13.523	6.94	1.94855	1.70608e-55	SREBF1(var.2)
MA0863.1	MA0863.1	317	1263	7.90918	3.1575	2.50489	1.75648e-55	MTF1
MA0900.2	MA0900.2	297	1144	7.41018	2.86	2.59097	2.76575e-55	HOXA2
MA0902.2	MA0902.2	297	1144	7.41018	2.86	2.59097	2.76575e-55	HOXB2
MA0689.1	MA0689.1	562	2925	14.022	7.3125	1.91753	2.82365e-55	TBX20
MA0873.1	MA0873.1	313	1245	7.80938	3.1125	2.50904	6.03398e-55	HOXD12
MA0490.2	MA0490.2	758	4417	18.9122	11.0425	1.71267	7.70857e-55	JUNB
MA1518.1	MA1518.1	366	1582	9.13174	3.955	2.30891	1.06571e-54	LHX1
MA1631.1	MA1631.1	663	3698	16.5419	9.245	1.78928	2.8815e-54	ASCL1(var.2)
MA0493.1	MA0493.1	839	5075	20.9331	12.6875	1.6499	3.4145e-54	Klf1
MA1137.1	MA1137.1	743	4318	18.5379	10.795	1.71727	4.17177e-54	FOSL1::JUNB
MA1621.1	MA1621.1	586	3127	14.6208	7.8175	1.87026	5.42645e-54	Rbpjl
MA0100.3	MA0100.3	521	2655	12.999	6.6375	1.95842	6.2017e-54	MYB
MA0839.1	MA0839.1	287	1101	7.16068	2.7525	2.60152	8.28594e-54	CREB3L1
MA1566.1	MA1566.1	569	3008	14.1966	7.52	1.88785	1.07551e-53	TBX3
MA0066.1	MA0066.1	502	2524	12.525	6.31	1.98494	1.09405e-53	PPARG
MA0872.1	MA0872.1	410	1888	10.2295	4.72	2.16728	1.23688e-53	TFAP2A(var.3)
MA0691.1	MA0691.1	554	2903	13.8224	7.2575	1.90456	1.84512e-53	TFAP4
MA0162.4	MA0162.4	429	2021	10.7036	5.0525	2.11847	2.30413e-53	EGR1
MA1131.1	MA1131.1	474	2333	11.8263	5.8325	2.02766	2.54373e-53	FOSL2::JUN(var.2)
MA1546.1	MA1546.1	243	851	6.06287	2.1275	2.84976	2.90958e-53	PAX3(var.2)
MA0801.1	MA0801.1	514	2619	12.8244	6.5475	1.95866	3.43268e-53	MGA
MA0803.1	MA0803.1	514	2619	12.8244	6.5475	1.95866	3.43268e-53	TBX15
MA0516.2	MA0516.2	652	3639	16.2675	9.0975	1.78812	3.44745e-53	SP2
MA1132.1	MA1132.1	635	3514	15.8433	8.785	1.80345	5.05548e-53	JUN::JUNB
MA0103.3	MA0103.3	582	3120	14.521	7.8	1.86166	6.47277e-53	ZEB1
MA0737.1	MA0737.1	343	1460	8.55788	3.65	2.34463	7.71487e-53	GLIS3
MA0815.1	MA0815.1	379	1695	9.45609	4.2375	2.23153	9.28728e-53	TFAP2C(var.3)
MA1109.1	MA1109.1	746	4376	18.6128	10.94	1.70135	1.00487e-52	NEUROD1
MA1474.1	MA1474.1	248	885	6.18762	2.2125	2.79667	1.07973e-52	CREB3L4
MA0099.3	MA0099.3	728	4243	18.1637	10.6075	1.71234	2.06081e-52	FOS::JUN
MA0889.1	MA0889.1	334	1409	8.33333	3.5225	2.36574	2.26582e-52	GBX1
MA0158.2	MA0158.2	330	1384	8.23353	3.46	2.37963	2.41349e-52	HOXA5
MA0101.1	MA0101.1	487	2449	12.1507	6.1225	1.9846	5.43865e-52	REL
MA0911.1	MA0911.1	336	1427	8.38323	3.5675	2.34989	5.54226e-52	Hoxa11
MA1468.1	MA1468.1	492	2487	12.2754	6.2175	1.97434	7.33595e-52	ATOH7
MA1466.1	MA1466.1	243	866	6.06287	2.165	2.8004	9.44485e-52	ATF6
MA0056.2	MA0056.2	610	3355	15.2196	8.3875	1.81455	1.04523e-51	MZF1
MA0827.1	MA0827.1	399	1849	9.95509	4.6225	2.15362	1.99616e-51	OLIG3
MA0112.3	MA0112.3	510	2628	12.7246	6.57	1.93677	3.0935e-51	ESR1
MA1141.1	MA1141.1	774	4636	19.3114	11.59	1.66621	3.25689e-51	FOS::JUND
MA0858.1	MA0858.1	543	2870	13.5479	7.175	1.88821	3.95838e-51	Rarb(var.2)
MA0631.1	MA0631.1	402	1878	10.0299	4.695	2.1363	6.94894e-51	Six3
MA0887.1	MA0887.1	303	1235	7.55988	3.0875	2.44854	8.81783e-51	EVX1
MA1145.1	MA1145.1	450	2215	11.2275	5.5375	2.02755	1.61743e-50	FOSL2::JUND(var.2)
MA0906.1	MA0906.1	301	1230	7.50998	3.075	2.44227	3.38506e-50	HOXC12
MA1535.1	MA1535.1	455	2257	11.3523	5.6425	2.01193	3.9079e-50	NR2C1
MA0805.1	MA0805.1	554	2974	13.8224	7.435	1.85909	5.0265e-50	TBX1
MA0804.1	MA0804.1	343	1505	8.55788	3.7625	2.27452	1.21291e-49	TBX19
MA0831.2	MA0831.2	506	2632	12.6248	6.58	1.91866	1.43602e-49	TFE3
MA1149.1	MA1149.1	519	2728	12.9491	6.82	1.8987	1.70487e-49	RARA::RXRG
MA1148.1	MA1148.1	641	3645	15.993	9.1125	1.75506	2.46946e-49	PPARA::RXRA
MA0862.1	MA0862.1	131	314	3.26846	0.785	4.16365	3.1451e-49	GMEB2
MA1130.1	MA1130.1	724	4294	18.0639	10.735	1.68271	3.51884e-49	FOSL2::JUN
MA0794.1	MA0794.1	270	1054	6.73653	2.635	2.55656	4.74922e-49	PROX1
MA0796.1	MA0796.1	488	2517	12.1756	6.2925	1.93495	8.25862e-49	TGIF1
MA1529.1	MA1529.1	448	2233	11.1776	5.5825	2.00227	9.44783e-49	NHLH2
MA0136.2	MA0136.2	563	3070	14.0469	7.675	1.83022	1.12964e-48	ELF5
MA1517.1	MA1517.1	554	3004	13.8224	7.51	1.84053	1.25859e-48	KLF6
MA0746.2	MA0746.2	568	3114	14.1717	7.785	1.82038	2.25882e-48	SP3
MA1553.1	MA1553.1	353	1591	8.80739	3.9775	2.2143	2.86193e-48	RARG(var.3)
MA1127.1	MA1127.1	398	1894	9.93014	4.735	2.09718	2.86877e-48	FOSB::JUN
MA1542.1	MA1542.1	427	2097	10.6537	5.2425	2.03218	3.98614e-48	OSR1
MA1552.1	MA1552.1	339	1502	8.45808	3.755	2.25249	4.6142e-48	RARB(var.3)
MA1537.1	MA1537.1	576	3181	14.3713	7.9525	1.80714	4.64176e-48	NR2F1(var.2)
MA0886.1	MA0886.1	315	1349	7.85928	3.3725	2.3304	6.76887e-48	EMX2
MA1523.1	MA1523.1	471	2415	11.7515	6.0375	1.94642	8.9221e-48	MSANTD3
MA1146.1	MA1146.1	376	1753	9.38124	4.3825	2.14061	9.53856e-48	NR1H4::RXRA
MA0642.1	MA0642.1	293	1214	7.31038	3.035	2.40869	1.44042e-47	EN2
MA0758.1	MA0758.1	354	1611	8.83234	4.0275	2.19301	2.12172e-47	E2F7
MA0677.1	MA0677.1	619	3528	15.4441	8.82	1.75103	3.53306e-47	Nr2f6
MA1153.1	MA1153.1	507	2689	12.6497	6.7225	1.8817	3.96732e-47	Smad4
MA0511.2	MA0511.2	497	2619	12.4002	6.5475	1.89388	5.59479e-47	RUNX2
MA1126.1	MA1126.1	458	2342	11.4271	5.855	1.95169	9.73611e-47	FOS::JUN(var.2)
MA1538.1	MA1538.1	347	1577	8.65768	3.9425	2.19599	1.36832e-46	NR2F1(var.3)
MA1513.1	MA1513.1	291	1217	7.26048	3.0425	2.38635	2.17937e-46	KLF15
MA0680.1	MA0680.1	296	1253	7.38523	3.1325	2.35762	4.59557e-46	PAX7
MA1498.1	MA1498.1	295	1250	7.36028	3.125	2.35529	8.10094e-46	HOXA7
MA1502.1	MA1502.1	295	1250	7.36028	3.125	2.35529	8.10094e-46	HOXB8
MA0910.2	MA0910.2	295	1250	7.36028	3.125	2.35529	8.10094e-46	HOXD8
MA0607.1	MA0607.1	417	2070	10.4042	5.175	2.01047	9.53006e-46	Bhlha15
MA0647.1	MA0647.1	316	1388	7.88423	3.47	2.27211	1.32172e-45	GRHL1
MA0830.2	MA0830.2	566	3163	14.1218	7.9075	1.78587	1.51225e-45	TCF4
MA1135.1	MA1135.1	649	3806	16.1926	9.515	1.7018	2.53545e-45	FOSB::JUNB
MA1511.1	MA1511.1	687	4113	17.1407	10.2825	1.66698	5.5195e-45	KLF10
MA0525.2	MA0525.2	316	1398	7.88423	3.495	2.25586	6.36537e-45	TP63
MA0478.1	MA0478.1	717	4360	17.8892	10.9	1.64121	1.1753e-44	FOSL2
MA0656.1	MA0656.1	404	2002	10.0798	5.005	2.01395	1.76823e-44	JDP2(var.2)
MA1521.1	MA1521.1	385	1870	9.60579	4.675	2.05471	1.84304e-44	MAFA
MA1134.1	MA1134.1	648	3821	16.1677	9.5525	1.69251	1.94211e-44	FOS::JUNB
MA1143.1	MA1143.1	296	1281	7.38523	3.2025	2.30608	4.76847e-44	FOSL1::JUND(var.2)
MA0800.1	MA0800.1	514	2809	12.8244	7.0225	1.82618	6.00989e-44	EOMES
MA1555.1	MA1555.1	306	1351	7.63473	3.3775	2.26047	1.09929e-43	RXRB(var.2)
MA0690.1	MA0690.1	501	2723	12.5	6.8075	1.83621	1.82324e-43	TBX21
MA0491.2	MA0491.2	685	4143	17.0908	10.3575	1.65009	2.6995e-43	JUND
MA1495.1	MA1495.1	225	852	5.61377	2.13	2.63557	3.12237e-43	HOXA1
MA0904.2	MA0904.2	225	852	5.61377	2.13	2.63557	3.12237e-43	HOXB5
MA0605.2	MA0605.2	382	1876	9.53094	4.69	2.03218	5.96409e-43	ATF3
MA0688.1	MA0688.1	501	2739	12.5	6.8475	1.82548	9.65941e-43	TBX2
MA0067.1	MA0067.1	161	502	4.01697	1.255	3.20077	1.72192e-42	Pax2
MA0762.1	MA0762.1	410	2083	10.2295	5.2075	1.96439	2.04977e-42	ETV2
MA0678.1	MA0678.1	344	1625	8.58283	4.0625	2.1127	2.38772e-42	OLIG2
MA1485.1	MA1485.1	443	2328	11.0529	5.82	1.89912	5.11336e-42	FERD3L
MA0856.1	MA0856.1	553	3149	13.7974	7.8725	1.75261	5.72168e-42	RXRG
MA0838.1	MA0838.1	238	949	5.93812	2.3725	2.5029	1.27355e-41	CEBPG
MA1138.1	MA1138.1	623	3710	15.5439	9.275	1.67589	3.22467e-41	FOSL2::JUNB
MA1527.1	MA1527.1	564	3253	14.0719	8.1325	1.73032	3.63495e-41	NFIC(var.2)
MA0855.1	MA0855.1	554	3178	13.8224	7.945	1.73976	4.27789e-41	RXRB
MA0714.1	MA0714.1	420	2183	10.479	5.4575	1.92012	5.72267e-41	PITX3
MA0145.3	MA0145.3	233	929	5.81337	2.3225	2.50307	9.16896e-41	TFCP2
MA1494.1	MA1494.1	503	2801	12.5499	7.0025	1.7922	1.14e-40	HNF4A(var.2)
MA0820.1	MA0820.1	532	3026	13.2735	7.565	1.75459	1.94557e-40	FIGLA
MA1567.1	MA1567.1	493	2732	12.3004	6.83	1.80094	2.08924e-40	TBX6
MA1550.1	MA1550.1	565	3284	14.0968	8.21	1.71703	3.06489e-40	PPARD
MA1574.1	MA1574.1	516	2911	12.8743	7.2775	1.76905	3.64799e-40	THRB
MA0825.1	MA0825.1	251	1051	6.26248	2.6275	2.38343	5.94399e-40	MNT
MA1144.1	MA1144.1	623	3746	15.5439	9.365	1.65979	6.9352e-40	FOSL2::JUND
MA0609.2	MA0609.2	313	1462	7.80938	3.655	2.13663	1.60128e-39	CREM
MA0840.1	MA0840.1	338	1635	8.43313	4.0875	2.06315	2.3105e-39	Creb5
MA0612.2	MA0612.2	222	881	5.53892	2.2025	2.51483	3.29166e-39	EMX1
MA0736.1	MA0736.1	248	1044	6.18762	2.61	2.37074	4.55856e-39	GLIS2
MA0009.2	MA0009.2	305	1417	7.60978	3.5425	2.14814	5.55181e-39	TBXT
MA0682.2	MA0682.2	394	2038	9.83034	5.095	1.92941	7.05024e-39	PITX1
MA0742.1	MA0742.1	517	2951	12.8992	7.3775	1.74845	8.0003e-39	Klf12
MA0116.1	MA0116.1	387	1989	9.65569	4.9725	1.94182	8.02821e-39	Znf423
MA0733.1	MA0733.1	294	1356	7.33533	3.39	2.16381	3.39079e-38	EGR4
MA1480.1	MA1480.1	340	1672	8.48303	4.18	2.02943	4.62297e-38	DPRX
MA0806.1	MA0806.1	470	2618	11.7265	6.545	1.79168	7.08484e-38	TBX4
MA0685.1	MA0685.1	467	2596	11.6517	6.49	1.79533	7.44668e-38	SP4
MA1648.1	MA1648.1	542	3168	13.523	7.92	1.70744	7.89209e-38	TCF12(var.2)
MA0755.1	MA0755.1	244	1037	6.08782	2.5925	2.34824	1.00211e-37	CUX2
MA1585.1	MA1585.1	381	1971	9.50599	4.9275	1.92917	1.44491e-37	ZKSCAN1
MA0466.2	MA0466.2	213	848	5.31437	2.12	2.50678	1.99115e-37	CEBPB
MA0512.2	MA0512.2	533	3109	13.2984	7.7725	1.71096	2.02476e-37	Rxra
MA0821.1	MA0821.1	294	1374	7.33533	3.435	2.13547	4.3685e-37	HES5
MA0074.1	MA0074.1	363	1854	9.05689	4.635	1.95402	5.52971e-37	RXRA::VDR
MA0891.1	MA0891.1	347	1741	8.65768	4.3525	1.98913	5.63353e-37	GSC2
MA0615.1	MA0615.1	96	228	2.39521	0.57	4.20212	7.98739e-37	Gmeb1
MA0147.3	MA0147.3	269	1212	6.71158	3.03	2.21504	8.30104e-37	MYC
MA0695.1	MA0695.1	266	1196	6.63673	2.99	2.21964	1.45365e-36	ZBTB7C
MA1136.1	MA1136.1	339	1698	8.45808	4.245	1.99248	2.84019e-36	FOSB::JUNB(var.2)
MA0861.1	MA0861.1	348	1766	8.68263	4.415	1.96662	4.9174e-36	TP73
MA0837.1	MA0837.1	210	847	5.23952	2.1175	2.47439	4.97939e-36	CEBPE
MA0522.3	MA0522.3	526	3091	13.1238	7.7275	1.69832	4.99238e-36	TCF3
MA0841.1	MA0841.1	575	3486	14.3463	8.715	1.64616	1.33546e-35	NFE2
MA0740.1	MA0740.1	369	1927	9.20659	4.8175	1.91107	1.76561e-35	KLF14
MA0743.2	MA0743.2	449	2524	11.2026	6.31	1.77537	3.64927e-35	SCRT1
MA0669.1	MA0669.1	341	1738	8.50798	4.345	1.95811	6.39319e-35	NEUROG2
MA0744.2	MA0744.2	458	2600	11.4271	6.5	1.75802	7.83023e-35	SCRT2
MA0802.1	MA0802.1	440	2475	10.978	6.1875	1.77423	2.23549e-34	TBR1
MA0822.1	MA0822.1	277	1307	6.91118	3.2675	2.11513	3.2702e-34	HES7
MA1133.1	MA1133.1	331	1688	8.25848	4.22	1.95699	7.55323e-34	JUN::JUNB(var.2)
MA0843.1	MA0843.1	249	1128	6.21257	2.82	2.20304	1.02735e-33	TEF
MA1602.1	MA1602.1	212	890	5.28942	2.225	2.37727	1.11219e-33	ZSCAN29
MA1608.1	MA1608.1	371	1986	9.25649	4.965	1.86435	2.31736e-33	Isl1
MA0059.1	MA0059.1	313	1571	7.80938	3.9275	1.98838	2.50563e-33	MAX::MYC
MA0871.2	MA0871.2	263	1229	6.56188	3.0725	2.13568	3.15933e-33	TFEC
MA0817.1	MA0817.1	320	1624	7.98403	4.06	1.96651	3.90537e-33	BHLHE23
MA0724.1	MA0724.1	216	925	5.38922	2.3125	2.33047	5.63964e-33	VENTX
MA1539.1	MA1539.1	292	1432	7.28543	3.58	2.03504	6.28604e-33	NR2F6(var.3)
MA0014.3	MA0014.3	198	813	4.94012	2.0325	2.43056	6.81475e-33	PAX5
MA0106.3	MA0106.3	313	1589	7.80938	3.9725	1.96586	2.18011e-32	TP53
MA0259.1	MA0259.1	161	598	4.01697	1.495	2.68693	2.97177e-32	ARNT::HIF1A
MA0626.1	MA0626.1	262	1239	6.53693	3.0975	2.11039	3.19167e-32	Npas2
MA0600.2	MA0600.2	307	1551	7.65968	3.8775	1.97542	3.6557e-32	RFX2
MA0594.2	MA0594.2	84	201	2.09581	0.5025	4.17076	4.12782e-32	HOXA9
MA0079.4	MA0079.4	552	3406	13.7725	8.515	1.61743	4.79131e-32	SP1
MA1147.1	MA1147.1	283	1391	7.06088	3.4775	2.03045	9.39414e-32	NR4A2::RXRA
MA1484.1	MA1484.1	244	1128	6.08782	2.82	2.1588	1.27406e-31	ETS2
MA1140.2	MA1140.2	266	1278	6.63673	3.195	2.07722	1.56102e-31	JUNB(var.2)
MA1533.1	MA1533.1	314	1622	7.83433	4.055	1.93202	4.4689e-31	NR1I2
MA0686.1	MA0686.1	177	709	4.41617	1.7725	2.49149	6.51968e-31	SPDEF
MA1560.1	MA1560.1	161	613	4.01697	1.5325	2.62119	6.63233e-31	SOHLH2
MA0510.2	MA0510.2	313	1620	7.80938	4.05	1.92824	8.0399e-31	RFX5
MA0657.1	MA0657.1	313	1624	7.80938	4.06	1.92349	1.26705e-30	KLF13
MA0735.1	MA0735.1	160	611	3.99202	1.5275	2.61343	1.46209e-30	GLIS1
MA1572.1	MA1572.1	319	1670	7.95908	4.175	1.90637	1.76777e-30	TGIF2LY
MA0799.1	MA0799.1	357	1954	8.90719	4.885	1.82337	3.67805e-30	RFX4
MA1575.1	MA1575.1	282	1414	7.03593	3.535	1.99036	3.86063e-30	THRB(var.2)
MA0732.1	MA0732.1	246	1167	6.13772	2.9175	2.10376	4.44025e-30	EGR3
MA1528.1	MA1528.1	465	2781	11.6018	6.9525	1.66872	6.30354e-30	NFIX(var.2)
MA1129.1	MA1129.1	275	1373	6.86128	3.4325	1.99892	1.01953e-29	FOSL1::JUN(var.2)
MA0834.1	MA0834.1	281	1417	7.01098	3.5425	1.9791	1.2939e-29	ATF7
MA0623.2	MA0623.2	304	1581	7.58483	3.9525	1.919	1.42587e-29	NEUROG1
MA1571.1	MA1571.1	321	1709	8.00898	4.2725	1.87454	2.58826e-29	TGIF2LX
MA1493.1	MA1493.1	255	1247	6.36228	3.1175	2.04083	5.04912e-29	HES6
MA1101.2	MA1101.2	537	3383	13.3982	8.4575	1.58418	7.51693e-29	BACH2
MA0697.1	MA0697.1	343	1881	8.55788	4.7025	1.81986	7.97869e-29	ZIC3
MA0603.1	MA0603.1	223	1035	5.56387	2.5875	2.15029	1.02029e-28	Arntl
MA0696.1	MA0696.1	363	2041	9.05689	5.1025	1.77499	2.3676e-28	ZIC1
MA0779.1	MA0779.1	196	865	4.89022	2.1625	2.26137	3.13707e-28	PAX1
MA0818.1	MA0818.1	272	1383	6.78643	3.4575	1.96281	4.25872e-28	BHLHE22
MA0750.2	MA0750.2	351	1963	8.75749	4.9075	1.78451	7.36996e-28	ZBTB7A
MA0754.1	MA0754.1	201	909	5.01497	2.2725	2.20681	1.76553e-27	CUX1
MA1139.1	MA1139.1	294	1555	7.33533	3.8875	1.8869	2.29391e-27	FOSL2::JUNB(var.2)
MA0692.1	MA0692.1	394	2309	9.83034	5.7725	1.70296	4.60606e-27	TFEB
MA0461.2	MA0461.2	305	1647	7.60978	4.1175	1.84816	8.24892e-27	Atoh1
MA0058.3	MA0058.3	220	1052	5.48902	2.63	2.08708	1.67076e-26	MAX
MA0645.1	MA0645.1	395	2333	9.85529	5.8325	1.68972	1.8718e-26	ETV6
MA1644.1	MA1644.1	450	2763	11.2275	6.9075	1.62541	1.94993e-26	NFYC
MA0751.1	MA0751.1	329	1835	8.20858	4.5875	1.78934	2.43324e-26	ZIC4
MA0472.2	MA0472.2	156	641	3.89222	1.6025	2.42884	4.07437e-26	EGR2
MA0819.1	MA0819.1	172	743	4.29142	1.8575	2.31032	5.1652e-26	CLOCK
MA0823.1	MA0823.1	192	873	4.79042	2.1825	2.19492	5.38204e-26	HEY1
MA0622.1	MA0622.1	214	1021	5.33932	2.5525	2.0918	6.10516e-26	Mlxip
MA0098.3	MA0098.3	274	1441	6.83633	3.6025	1.89766	6.16747e-26	ETS1
MA1583.1	MA1583.1	113	390	2.81936	0.975	2.89165	6.30792e-26	ZFP57
MA0781.1	MA0781.1	200	929	4.99002	2.3225	2.14856	8.23726e-26	PAX9
MA0639.1	MA0639.1	210	997	5.23952	2.4925	2.10211	9.23588e-26	DBP
MA1122.1	MA1122.1	144	574	3.59281	1.435	2.5037	1.34027e-25	TFDP1
MA0826.1	MA0826.1	278	1485	6.93613	3.7125	1.86832	3.14395e-25	OLIG1
MA0694.1	MA0694.1	203	961	5.06487	2.4025	2.10817	4.24074e-25	ZBTB7B
MA0767.1	MA0767.1	136	535	3.39321	1.3375	2.53698	7.83898e-25	GCM2
MA0648.1	MA0648.1	304	1688	7.58483	4.22	1.79735	1.07393e-24	GSC
MA1106.1	MA1106.1	135	531	3.36826	1.3275	2.5373	1.1525e-24	HIF1A
MA0620.3	MA0620.3	403	2446	10.0549	6.115	1.6443	1.23163e-24	MITF
MA1099.2	MA1099.2	159	680	3.96707	1.7	2.33357	1.27222e-24	HES1
MA0474.2	MA0474.2	253	1324	6.31238	3.31	1.90706	2.54018e-24	ERG
MA1568.1	MA1568.1	280	1532	6.98603	3.83	1.82403	8.91937e-24	TCF21(var.2)
MA0760.1	MA0760.1	276	1508	6.88623	3.77	1.82659	1.53765e-23	ERF
MA1554.1	MA1554.1	222	1136	5.53892	2.84	1.95032	1.00933e-22	RFX7
MA0104.4	MA0104.4	181	857	4.51597	2.1425	2.1078	1.71691e-22	MYCN
MA0646.1	MA0646.1	195	955	4.86527	2.3875	2.03781	2.43023e-22	GCM1
MA1584.1	MA1584.1	295	1679	7.36028	4.1975	1.75349	2.68233e-22	ZIC5
MA0663.1	MA0663.1	174	814	4.34132	2.035	2.13333	2.97018e-22	MLX
MA0777.1	MA0777.1	117	454	2.91916	1.135	2.57195	4.44958e-22	MYBL2
MA0664.1	MA0664.1	162	743	4.04192	1.8575	2.176	1.02779e-21	MLXIPL
MA1509.1	MA1509.1	98	349	2.44511	0.8725	2.80242	1.38892e-21	IRF6
MA0608.1	MA0608.1	199	998	4.96507	2.495	1.99001	1.60506e-21	Creb3l2
MA0668.1	MA0668.1	233	1240	5.81337	3.1	1.87528	1.69173e-21	NEUROD2
MA1464.1	MA1464.1	191	943	4.76547	2.3575	2.02141	1.713e-21	ARNT2
MA0649.1	MA0649.1	173	824	4.31637	2.06	2.09532	2.8859e-21	HEY2
MA0060.3	MA0060.3	400	2553	9.98004	6.3825	1.56366	2.13243e-20	NFYA
MA0083.3	MA0083.3	288	1678	7.18563	4.195	1.7129	2.80565e-20	SRF
MA0076.2	MA0076.2	285	1662	7.11078	4.155	1.71138	5.08723e-20	ELK4
MA0828.1	MA0828.1	215	1145	5.36427	2.8625	1.87398	6.99093e-20	SREBF2(var.2)
MA1475.1	MA1475.1	150	694	3.74251	1.735	2.15707	7.91311e-20	CREB3L4(var.2)
MA0795.1	MA0795.1	183	928	4.56587	2.32	1.96805	2.3468e-19	SMAD3
MA0464.2	MA0464.2	152	717	3.79242	1.7925	2.11571	3.01079e-19	BHLHE40
MA0502.2	MA0502.2	423	2784	10.5539	6.96	1.51636	4.16678e-19	NFYB
MA0748.2	MA0748.2	116	487	2.89421	1.2175	2.37718	5.50371e-19	YY2
MA0636.1	MA0636.1	147	701	3.66766	1.7525	2.09282	3.2436e-18	BHLHE41
MA0776.1	MA0776.1	109	454	2.71956	1.135	2.39609	3.40821e-18	MYBL1
MA0616.2	MA0616.2	154	753	3.84232	1.8825	2.04107	5.69988e-18	HES2
MA0632.2	MA0632.2	94	367	2.34531	0.9175	2.5562	7.86177e-18	TCFL5
MA1650.1	MA1650.1	124	560	3.09381	1.4	2.20987	1.73199e-17	ZBTB14
MA1544.1	MA1544.1	72	254	1.79641	0.635	2.82899	1.72887e-16	OVOL1
MA0765.2	MA0765.2	270	1646	6.73653	4.115	1.63707	1.80818e-16	ETV5
MA0637.1	MA0637.1	77	283	1.92116	0.7075	2.71542	1.96602e-16	CENPB
MA0475.2	MA0475.2	205	1154	5.11477	2.885	1.77288	2.5746e-16	FLI1
MA0641.1	MA0641.1	275	1690	6.86128	4.225	1.62397	2.63527e-16	ELF4
MA1102.2	MA1102.2	440	3045	10.978	7.6125	1.44211	5.31156e-16	CTCFL
MA1545.1	MA1545.1	64	223	1.59681	0.5575	2.86423	4.19326e-15	OVOL2
MA0131.2	MA0131.2	55	177	1.37226	0.4425	3.10114	8.63861e-15	HINFP
MA1557.1	MA1557.1	130	655	3.24351	1.6375	1.98077	2.35909e-14	SMAD5
MA0711.1	MA0711.1	51	167	1.27246	0.4175	3.0478	1.71355e-13	OTX1
MA0506.1	MA0506.1	103	489	2.56986	1.2225	2.10214	2.59233e-13	NRF1
MA1483.1	MA1483.1	201	1217	5.01497	3.0425	1.64831	7.72756e-13	ELF2
MA0877.2	MA0877.2	78	355	1.94611	0.8875	2.1928	2.2829e-11	BARHL1
MA0156.2	MA0156.2	153	920	3.81737	2.3	1.65972	2.60562e-10	FEV
MA0469.3	MA0469.3	57	246	1.42216	0.615	2.31245	1.33803e-09	E2F3
MA0763.1	MA0763.1	148	903	3.69261	2.2575	1.63571	1.41241e-09	ETV3
MA0028.2	MA0028.2	105	579	2.61976	1.4475	1.80985	1.57058e-09	ELK1
MA0759.1	MA0759.1	152	938	3.79242	2.345	1.61723	1.88824e-09	ELK3
MA0864.2	MA0864.2	57	314	1.42216	0.785	1.81166	7.53485e-06	E2F2
MA0024.3	MA0024.3	37	179	0.923154	0.4475	2.06291	1.60219e-05	E2F1
MA0527.1	MA0527.1	62	410	1.54691	1.025	1.50918	0.000708229	ZBTB33
MA0749.1	MA0749.1	29	161	0.723553	0.4025	1.79765	0.00133923	ZBED1
MA0470.2	MA0470.2	40	256	0.998004	0.64	1.55938	0.00317821	E2F4
MA0139.1	MA0139.1	557	8097	13.8972	20.2425	0.686536	1	CTCF
